# Supplementary material for: A game theoretic approach identifies conditions that foster vaccine-rich to vaccine-poor country donation of surplus vaccines
Source: Commun Med (Lond). 2022 Aug 23;2:107. doi: 10.1038/s43856-022-00173-w (PMC9395896; doi:10.1038/s43856-022-00173-w)
Supplement: Supplementary file 3 — Supplementary Data 1 [file 43856_2022_173_MOESM3_ESM.xlsx]

## Sheet: Tabelle1
iso_code	continent	location	date	month	day	year	total_cases	new_cases	new_cases_smoothed	total_deaths	new_deaths	new_deaths_smoothed	total_cases_per_million	new_cases_per_million	new_cases_smoothed_per_million	total_deaths_per_million	new_deaths_per_million	new_deaths_smoothed_per_million	reproduction_rate	icu_patients	icu_patients_per_million	hosp_patients	hosp_patients_per_million	weekly_icu_admissions	weekly_icu_admissions_per_million	weekly_hosp_admissions	weekly_hosp_admissions_per_million	new_tests	total_tests	total_tests_per_thousand	new_tests_per_thousand	new_tests_smoothed	new_tests_smoothed_per_thousand	positive_rate	tests_per_case	tests_units	total_vaccinations	people_vaccinated	people_fully_vaccinated	total_boosters	new_vaccinations	new_vaccinations_smoothed	total_vaccinations_per_hundred	people_vaccinated_per_hundred	people_fully_vaccinated_per_hundred	total_boosters_per_hundred	new_vaccinations_smoothed_per_million	new_people_vaccinated_smoothed	new_people_vaccinated_smoothed_per_hundred
OWID_LIC		Low income	2020-02-23	2	23	2020		0			0			0			0
OWID_LIC		Low income	2020-02-24	2	24	2020	5	5			0		0.008	0.008			0
OWID_LIC		Low income	2020-02-25	2	25	2020	5	0			0		0.008	0			0
OWID_LIC		Low income	2020-02-26	2	26	2020	5	0			0		0.008	0			0
OWID_LIC		Low income	2020-02-27	2	27	2020	5	0			0		0.008	0			0
OWID_LIC		Low income	2020-02-28	2	28	2020	5	0			0		0.008	0			0
OWID_LIC		Low income	2020-02-29	2	29	2020	5	0	0.714		0	0	0.008	0	0.001		0	0
OWID_LIC		Low income	2020-03-01	3	1	2020	5	0	0.714		0	0	0.008	0	0.001		0	0
OWID_LIC		Low income	2020-03-02	3	2	2020	5	0	0		0	0	0.008	0	0		0	0
OWID_LIC		Low income	2020-03-03	3	3	2020	5	0	0		0	0	0.008	0	0		0	0
OWID_LIC		Low income	2020-03-04	3	4	2020	5	0	0		0	0	0.008	0	0		0	0
OWID_LIC		Low income	2020-03-05	3	5	2020	5	0	0		0	0	0.008	0	0		0	0
OWID_LIC		Low income	2020-03-06	3	6	2020	6	1	0.143		0	0	0.009	0.002	0		0	0
OWID_LIC		Low income	2020-03-07	3	7	2020	9	3	0.571		0	0	0.014	0.005	0.001		0	0
OWID_LIC		Low income	2020-03-08	3	8	2020	9	0	0.571		0	0	0.014	0	0.001		0	0
OWID_LIC		Low income	2020-03-09	3	9	2020	9	0	0.571		0	0	0.014	0	0.001		0	0
OWID_LIC		Low income	2020-03-10	3	10	2020	10	1	0.714		0	0	0.015	0.002	0.001		0	0
OWID_LIC		Low income	2020-03-11	3	11	2020	15	5	1.429		0	0	0.023	0.008	0.002		0	0
OWID_LIC		Low income	2020-03-12	3	12	2020	15	0	1.429		0	0	0.023	0	0.002		0	0
OWID_LIC		Low income	2020-03-13	3	13	2020	18	3	1.714	1	1	0.143	0.027	0.005	0.003	0.002	0.002	0
OWID_LIC		Low income	2020-03-14	3	14	2020	23	5	2	1	0	0.143	0.035	0.008	0.003	0.002	0	0
OWID_LIC		Low income	2020-03-15	3	15	2020	31	8	3.143	1	0	0.143	0.047	0.012	0.005	0.002	0	0
OWID_LIC		Low income	2020-03-16	3	16	2020	57	26	6.857	1	0	0.143	0.086	0.039	0.01	0.002	0	0
OWID_LIC		Low income	2020-03-17	3	17	2020	67	10	8.143	1	0	0.143	0.101	0.015	0.012	0.002	0	0
OWID_LIC		Low income	2020-03-18	3	18	2020	76	9	8.714	2	1	0.286	0.114	0.014	0.013	0.003	0.002	0
OWID_LIC		Low income	2020-03-19	3	19	2020	100	24	12.143	2	0	0.286	0.15	0.036	0.018	0.003	0	0
OWID_LIC		Low income	2020-03-20	3	20	2020	135	35	16.714	2	0	0.143	0.203	0.053	0.025	0.003	0	0
OWID_LIC		Low income	2020-03-21	3	21	2020	172	37	21.286	4	2	0.429	0.259	0.056	0.032	0.006	0.003	0.001
OWID_LIC		Low income	2020-03-22	3	22	2020	207	35	25.143	6	2	0.714	0.311	0.053	0.038	0.009	0.003	0.001
OWID_LIC		Low income	2020-03-23	3	23	2020	283	76	32.286	8	2	1	0.425	0.114	0.049	0.012	0.003	0.002
OWID_LIC		Low income	2020-03-24	3	24	2020	327	44	37.143	9	1	1.143	0.492	0.066	0.056	0.014	0.002	0.002
OWID_LIC		Low income	2020-03-25	3	25	2020	422	95	49.429	10	1	1.143	0.634	0.143	0.074	0.015	0.002	0.002
OWID_LIC		Low income	2020-03-26	3	26	2020	460	38	51.429	15	5	1.857	0.692	0.057	0.077	0.023	0.008	0.003
OWID_LIC		Low income	2020-03-27	3	27	2020	533	73	56.857	18	3	2.286	0.801	0.11	0.085	0.027	0.005	0.003
OWID_LIC		Low income	2020-03-28	3	28	2020	612	79	62.857	23	5	2.714	0.92	0.119	0.095	0.035	0.008	0.004
OWID_LIC		Low income	2020-03-29	3	29	2020	693	81	69.429	28	5	3.143	1.042	0.122	0.104	0.042	0.008	0.005
OWID_LIC		Low income	2020-03-30	3	30	2020	776	83	70.429	35	7	3.857	1.167	0.125	0.106	0.053	0.011	0.006
OWID_LIC		Low income	2020-03-31	3	31	2020	911	135	83.429	37	2	4	1.37	0.203	0.125	0.056	0.003	0.006
OWID_LIC		Low income	2020-04-01	4	1	2020	1046	135	89.143	44	7	4.857	1.573	0.203	0.134	0.066	0.011	0.007
OWID_LIC		Low income	2020-04-02	4	2	2020	1197	151	105.286	48	4	4.714	1.8	0.227	0.158	0.072	0.006	0.007
OWID_LIC		Low income	2020-04-03	4	3	2020	1333	136	114.286	50	2	4.571	2.004	0.204	0.172	0.075	0.003	0.007
OWID_LIC		Low income	2020-04-04	4	4	2020	1466	133	122	58	8	5	2.204	0.2	0.183	0.087	0.012	0.008
OWID_LIC		Low income	2020-04-05	4	5	2020	1603	137	130	68	10	5.714	2.41	0.206	0.195	0.102	0.015	0.009
OWID_LIC		Low income	2020-04-06	4	6	2020	1777	174	143	71	3	5.143	2.672	0.262	0.215	0.107	0.005	0.008
OWID_LIC		Low income	2020-04-07	4	7	2020	1941	164	147.143	78	7	5.857	2.918	0.247	0.221	0.117	0.011	0.009
OWID_LIC		Low income	2020-04-08	4	8	2020	2147	206	157.286	88	10	6.286	3.228	0.31	0.236	0.132	0.015	0.009
OWID_LIC		Low income	2020-04-09	4	9	2020	2336	189	162.714	91	3	6.143	3.512	0.284	0.245	0.137	0.005	0.009
OWID_LIC		Low income	2020-04-10	4	10	2020	2545	209	173.143	94	3	6.286	3.826	0.314	0.26	0.141	0.005	0.009
OWID_LIC		Low income	2020-04-11	4	11	2020	2728	183	180.286	99	5	5.857	4.101	0.275	0.271	0.149	0.008	0.009
OWID_LIC		Low income	2020-04-12	4	12	2020	2881	153	182.571	105	6	5.286	4.331	0.23	0.274	0.158	0.009	0.008
OWID_LIC		Low income	2020-04-13	4	13	2020	3074	193	185.286	111	6	5.714	4.622	0.29	0.279	0.167	0.009	0.009
OWID_LIC		Low income	2020-04-14	4	14	2020	3316	242	196.429	124	13	6.571	4.985	0.364	0.295	0.186	0.02	0.01
OWID_LIC		Low income	2020-04-15	4	15	2020	3563	247	202.286	134	10	6.571	5.357	0.371	0.304	0.201	0.015	0.01
OWID_LIC		Low income	2020-04-16	4	16	2020	3679	116	191.857	141	7	7.143	5.531	0.174	0.288	0.212	0.011	0.011
OWID_LIC		Low income	2020-04-17	4	17	2020	3931	252	198	154	13	8.571	5.91	0.379	0.298	0.232	0.02	0.013
OWID_LIC		Low income	2020-04-18	4	18	2020	4207	276	211.286	164	10	9.286	6.325	0.415	0.318	0.247	0.015	0.014
OWID_LIC		Low income	2020-04-19	4	19	2020	4397	190	216.571	169	5	9.143	6.611	0.286	0.326	0.254	0.008	0.014
OWID_LIC		Low income	2020-04-20	4	20	2020	4656	259	226	179	10	9.714	7	0.389	0.34	0.269	0.015	0.015
OWID_LIC		Low income	2020-04-21	4	21	2020	4908	252	227.429	183	4	8.429	7.379	0.379	0.342	0.275	0.006	0.013
OWID_LIC		Low income	2020-04-22	4	22	2020	5173	265	230	191	8	8.143	7.777	0.398	0.346	0.287	0.012	0.012
OWID_LIC		Low income	2020-04-23	4	23	2020	5505	332	260.857	215	24	10.571	8.276	0.499	0.392	0.323	0.036	0.016
OWID_LIC		Low income	2020-04-24	4	24	2020	5788	283	265.286	216	1	8.857	8.702	0.425	0.399	0.325	0.002	0.013
OWID_LIC		Low income	2020-04-25	4	25	2020	6151	363	277.714	229	13	9.286	9.248	0.546	0.418	0.344	0.02	0.014
OWID_LIC		Low income	2020-04-26	4	26	2020	6457	306	294.286	255	26	12.286	9.708	0.46	0.442	0.383	0.039	0.018
OWID_LIC		Low income	2020-04-27	4	27	2020	6865	408	315.571	261	6	11.714	10.321	0.613	0.474	0.392	0.009	0.018
OWID_LIC		Low income	2020-04-28	4	28	2020	7337	472	347	287	26	14.857	11.031	0.71	0.522	0.431	0.039	0.022
OWID_LIC		Low income	2020-04-29	4	29	2020	7942	605	395.571	294	7	14.714	11.94	0.91	0.595	0.442	0.011	0.022
OWID_LIC		Low income	2020-04-30	4	30	2020	8276	334	395.857	309	15	13.429	12.442	0.502	0.595	0.465	0.023	0.02
OWID_LIC		Low income	2020-05-01	5	1	2020	8915	639	446.714	321	12	15	13.403	0.961	0.672	0.483	0.018	0.023
OWID_LIC		Low income	2020-05-02	5	2	2020	9639	724	498.286	348	27	17	14.491	1.088	0.749	0.523	0.041	0.026
OWID_LIC		Low income	2020-05-03	5	3	2020	9830	191	481.857	352	4	13.857	14.779	0.287	0.724	0.529	0.006	0.021
OWID_LIC		Low income	2020-05-04	5	4	2020	10320	490	493.571	363	11	14.571	15.515	0.737	0.742	0.546	0.017	0.022
OWID_LIC		Low income	2020-05-05	5	5	2020	10787	467	492.857	388	25	14.429	16.217	0.702	0.741	0.583	0.038	0.022
OWID_LIC		Low income	2020-05-06	5	6	2020	12005	1218	580.429	426	38	18.857	18.049	1.831	0.873	0.64	0.057	0.028
OWID_LIC		Low income	2020-05-07	5	7	2020	12758	753	640.286	460	34	21.571	19.181	1.132	0.963	0.692	0.051	0.032
OWID_LIC		Low income	2020-05-08	5	8	2020	13323	565	629.714	479	19	22.571	20.03	0.849	0.947	0.72	0.029	0.034
OWID_LIC		Low income	2020-05-09	5	9	2020	13871	548	604.571	499	20	21.571	20.854	0.824	0.909	0.75	0.03	0.032
OWID_LIC		Low income	2020-05-10	5	10	2020	15180	1309	764.286	529	30	25.286	22.822	1.968	1.149	0.795	0.045	0.038
OWID_LIC		Low income	2020-05-11	5	11	2020	15878	698	794	539	10	25.143	23.871	1.049	1.194	0.81	0.015	0.038
OWID_LIC		Low income	2020-05-12	5	12	2020	16886	1008	871.286	568	29	25.714	25.387	1.515	1.31	0.854	0.044	0.039
OWID_LIC		Low income	2020-05-13	5	13	2020	17415	529	772.857	604	36	25.429	26.182	0.795	1.162	0.908	0.054	0.038
OWID_LIC		Low income	2020-05-14	5	14	2020	18438	1023	811.429	622	18	23.143	27.72	1.538	1.22	0.935	0.027	0.035
OWID_LIC		Low income	2020-05-15	5	15	2020	19776	1338	921.857	651	29	24.571	29.732	2.012	1.386	0.979	0.044	0.037
OWID_LIC		Low income	2020-05-16	5	16	2020	20876	1100	1000.71	696	45	28.143	31.385	1.654	1.504	1.046	0.068	0.042
OWID_LIC		Low income	2020-05-17	5	17	2020	21775	899	942.143	714	18	26.429	32.737	1.352	1.416	1.073	0.027	0.04
OWID_LIC		Low income	2020-05-18	5	18	2020	23001	1226	1017.57	731	17	27.429	34.58	1.843	1.53	1.099	0.026	0.041
OWID_LIC		Low income	2020-05-19	5	19	2020	23996	995	1015.71	761	30	27.571	36.076	1.496	1.527	1.144	0.045	0.041
OWID_LIC		Low income	2020-05-20	5	20	2020	25113	1117	1099.71	783	22	25.571	37.755	1.679	1.653	1.177	0.033	0.038
OWID_LIC		Low income	2020-05-21	5	21	2020	26658	1545	1174.29	812	29	27.143	40.078	2.323	1.765	1.221	0.044	0.041
OWID_LIC		Low income	2020-05-22	5	22	2020	27649	991	1124.71	851	39	28.571	41.568	1.49	1.691	1.279	0.059	0.043
OWID_LIC		Low income	2020-05-23	5	23	2020	29252	1603	1196.57	886	35	27.143	43.978	2.41	1.799	1.332	0.053	0.041
OWID_LIC		Low income	2020-05-24	5	24	2020	30817	1565	1291.71	921	35	29.571	46.331	2.353	1.942	1.385	0.053	0.044
OWID_LIC		Low income	2020-05-25	5	25	2020	32328	1511	1332.43	947	26	30.857	48.603	2.272	2.003	1.424	0.039	0.046
OWID_LIC		Low income	2020-05-26	5	26	2020	33577	1249	1368.71	963	16	28.857	50.48	1.878	2.058	1.448	0.024	0.043
OWID_LIC		Low income	2020-05-27	5	27	2020	34905	1328	1398.86	1004	41	31.571	52.477	1.997	2.103	1.509	0.062	0.047
OWID_LIC		Low income	2020-05-28	5	28	2020	36750	1845	1441.71	1033	29	31.571	55.251	2.774	2.168	1.553	0.044	0.047
OWID_LIC		Low income	2020-05-29	5	29	2020	38213	1463	1509.14	1095	62	34.857	57.45	2.2	2.269	1.646	0.093	0.052
OWID_LIC		Low income	2020-05-30	5	30	2020	39895	1682	1520.43	1146	51	37.143	59.979	2.529	2.286	1.723	0.077	0.056
OWID_LIC		Low income	2020-05-31	5	31	2020	41264	1369	1492.43	1189	43	38.286	62.037	2.058	2.244	1.788	0.065	0.058
OWID_LIC		Low income	2020-06-01	6	1	2020	42943	1679	1516.43	1227	38	40	64.561	2.524	2.28	1.845	0.057	0.06
OWID_LIC		Low income	2020-06-02	6	2	2020	44462	1519	1555	1248	21	40.714	66.845	2.284	2.338	1.876	0.032	0.061
OWID_LIC		Low income	2020-06-03	6	3	2020	46119	1657	1602	1296	48	41.714	69.336	2.491	2.408	1.948	0.072	0.063
OWID_LIC		Low income	2020-06-04	6	4	2020	47743	1624	1570.43	1339	43	43.714	71.778	2.442	2.361	2.013	0.065	0.066
OWID_LIC		Low income	2020-06-05	6	5	2020	49761	2018	1649.71	1383	44	41.143	74.812	3.034	2.48	2.079	0.066	0.062
OWID_LIC		Low income	2020-06-06	6	6	2020	51260	1499	1623.57	1427	44	40.143	77.065	2.254	2.441	2.145	0.066	0.06
OWID_LIC		Low income	2020-06-07	6	7	2020	53098	1838	1690.57	1474	47	40.714	79.829	2.763	2.542	2.216	0.071	0.061
OWID_LIC		Low income	2020-06-08	6	8	2020	54736	1638	1684.71	1512	38	40.714	82.291	2.463	2.533	2.273	0.057	0.061
OWID_LIC		Low income	2020-06-09	6	9	2020	55839	1103	1625.29	1563	51	45	83.95	1.658	2.443	2.35	0.077	0.068
OWID_LIC		Low income	2020-06-10	6	10	2020	57581	1742	1637.43	1620	57	46.286	86.569	2.619	2.462	2.436	0.086	0.07
OWID_LIC		Low income	2020-06-11	6	11	2020	59336	1755	1656.14	1673	53	47.714	89.207	2.639	2.49	2.515	0.08	0.072
OWID_LIC		Low income	2020-06-12	6	12	2020	60911	1575	1592.86	1737	64	50.571	91.575	2.368	2.395	2.611	0.096	0.076
OWID_LIC		Low income	2020-06-13	6	13	2020	62431	1520	1595.86	1802	65	53.571	93.86	2.285	2.399	2.709	0.098	0.081
OWID_LIC		Low income	2020-06-14	6	14	2020	63814	1383	1530.86	1845	43	53	95.939	2.079	2.302	2.774	0.065	0.08
OWID_LIC		Low income	2020-06-15	6	15	2020	65577	1763	1548.71	1912	67	57.143	98.59	2.651	2.328	2.875	0.101	0.086
OWID_LIC		Low income	2020-06-16	6	16	2020	66842	1265	1571.86	1951	39	55.429	100.492	1.902	2.363	2.933	0.059	0.083
OWID_LIC		Low income	2020-06-17	6	17	2020	69078	2236	1642.43	2026	75	58	103.853	3.362	2.469	3.046	0.113	0.087
OWID_LIC		Low income	2020-06-18	6	18	2020	70603	1525	1609.57	2081	55	58.286	106.146	2.293	2.42	3.129	0.083	0.088
OWID_LIC		Low income	2020-06-19	6	19	2020	71795	1192	1554.86	2125	44	55.429	107.938	1.792	2.338	3.195	0.066	0.083
OWID_LIC		Low income	2020-06-20	6	20	2020	73622	1827	1598.71	2148	23	49.429	110.685	2.747	2.404	3.229	0.035	0.074
OWID_LIC		Low income	2020-06-21	6	21	2020	75118	1496	1614.86	2203	55	51.143	112.934	2.249	2.428	3.312	0.083	0.077
OWID_LIC		Low income	2020-06-22	6	22	2020	76253	1135	1525.14	2253	50	48.714	114.64	1.706	2.293	3.387	0.075	0.073
OWID_LIC		Low income	2020-06-23	6	23	2020	77427	1174	1512.14	2301	48	50	116.405	1.765	2.273	3.459	0.072	0.075
OWID_LIC		Low income	2020-06-24	6	24	2020	78591	1164	1359	2350	49	46.286	118.155	1.75	2.043	3.533	0.074	0.07
OWID_LIC		Low income	2020-06-25	6	25	2020	79921	1330	1331.14	2416	66	47.857	120.155	2	2.001	3.632	0.099	0.072
OWID_LIC		Low income	2020-06-26	6	26	2020	81062	1141	1323.86	2465	49	48.571	121.87	1.715	1.99	3.706	0.074	0.073
OWID_LIC		Low income	2020-06-27	6	27	2020	82440	1378	1259.71	2507	42	51.286	123.942	2.072	1.894	3.769	0.063	0.077
OWID_LIC		Low income	2020-06-28	6	28	2020	83572	1132	1207.71	2552	45	49.857	125.644	1.702	1.816	3.837	0.068	0.075
OWID_LIC		Low income	2020-06-29	6	29	2020	84723	1151	1210	2581	29	46.857	127.374	1.73	1.819	3.88	0.044	0.07
OWID_LIC		Low income	2020-06-30	6	30	2020	85489	766	1151.71	2602	21	43	128.526	1.152	1.732	3.912	0.032	0.065
OWID_LIC		Low income	2020-07-01	7	1	2020	86419	930	1118.29	2687	85	48.143	129.924	1.398	1.681	4.04	0.128	0.072
OWID_LIC		Low income	2020-07-02	7	2	2020	87339	920	1059.71	2733	46	45.286	131.307	1.383	1.593	4.109	0.069	0.068
OWID_LIC		Low income	2020-07-03	7	3	2020	88627	1288	1080.71	2767	34	43.143	133.244	1.936	1.625	4.16	0.051	0.065
OWID_LIC		Low income	2020-07-04	7	4	2020	89621	994	1025.86	2793	26	40.857	134.738	1.494	1.542	4.199	0.039	0.061
OWID_LIC		Low income	2020-07-05	7	5	2020	90426	805	979.143	2840	47	41.143	135.948	1.21	1.472	4.27	0.071	0.062
OWID_LIC		Low income	2020-07-06	7	6	2020	91251	825	932.571	2887	47	43.714	137.189	1.24	1.402	4.34	0.071	0.066
OWID_LIC		Low income	2020-07-07	7	7	2020	92254	1003	966.429	2932	45	47.143	138.697	1.508	1.453	4.408	0.068	0.071
OWID_LIC		Low income	2020-07-08	7	8	2020	93891	1637	1067.43	2990	58	43.286	141.158	2.461	1.605	4.495	0.087	0.065
OWID_LIC		Low income	2020-07-09	7	9	2020	95385	1494	1149.43	3017	27	40.571	143.404	2.246	1.728	4.536	0.041	0.061
OWID_LIC		Low income	2020-07-10	7	10	2020	97157	1772	1218.57	3080	63	44.714	146.068	2.664	1.832	4.631	0.095	0.067
OWID_LIC		Low income	2020-07-11	7	11	2020	98519	1362	1271.14	3094	14	43	148.116	2.048	1.911	4.652	0.021	0.065
OWID_LIC		Low income	2020-07-12	7	12	2020	99606	1087	1311.43	3192	98	50.286	149.75	1.634	1.972	4.799	0.147	0.076
OWID_LIC		Low income	2020-07-13	7	13	2020	100572	966	1331.57	3223	31	48	151.202	1.452	2.002	4.846	0.047	0.072
OWID_LIC		Low income	2020-07-14	7	14	2020	101801	1229	1363.86	3281	58	49.857	153.05	1.848	2.05	4.933	0.087	0.075
OWID_LIC		Low income	2020-07-15	7	15	2020	102981	1180	1298.57	3361	80	53	154.824	1.774	1.952	5.053	0.12	0.08
OWID_LIC		Low income	2020-07-16	7	16	2020	104586	1605	1314.43	3422	61	57.857	157.237	2.413	1.976	5.145	0.092	0.087
OWID_LIC		Low income	2020-07-17	7	17	2020	105888	1302	1247.29	3473	51	56.143	159.194	1.957	1.875	5.221	0.077	0.084
OWID_LIC		Low income	2020-07-18	7	18	2020	107083	1195	1223.43	3500	27	58	160.991	1.797	1.839	5.262	0.041	0.087
OWID_LIC		Low income	2020-07-19	7	19	2020	108473	1390	1266.71	3571	71	54.143	163.081	2.09	1.904	5.369	0.107	0.081
OWID_LIC		Low income	2020-07-20	7	20	2020	109960	1487	1341.14	3593	22	52.857	165.316	2.236	2.016	5.402	0.033	0.079
OWID_LIC		Low income	2020-07-21	7	21	2020	111696	1736	1413.57	3624	31	49	167.926	2.61	2.125	5.448	0.047	0.074
OWID_LIC		Low income	2020-07-22	7	22	2020	113664	1968	1526.14	3678	54	45.286	170.885	2.959	2.294	5.53	0.081	0.068
OWID_LIC		Low income	2020-07-23	7	23	2020	115016	1352	1490	3721	43	42.714	172.918	2.033	2.24	5.594	0.065	0.064
OWID_LIC		Low income	2020-07-24	7	24	2020	116716	1700	1546.86	3775	54	43.143	175.473	2.556	2.326	5.675	0.081	0.065
OWID_LIC		Low income	2020-07-25	7	25	2020	117764	1048	1525.86	3818	43	45.429	177.049	1.576	2.294	5.74	0.065	0.068
OWID_LIC		Low income	2020-07-26	7	26	2020	119633	1869	1594.29	3874	56	43.286	179.859	2.81	2.397	5.824	0.084	0.065
OWID_LIC		Low income	2020-07-27	7	27	2020	121155	1522	1599.29	3915	41	46	182.147	2.288	2.404	5.886	0.062	0.069
OWID_LIC		Low income	2020-07-28	7	28	2020	122711	1556	1573.57	3940	25	45.143	184.486	2.339	2.366	5.923	0.038	0.068
OWID_LIC		Low income	2020-07-29	7	29	2020	124015	1304	1478.71	3965	25	41	186.447	1.96	2.223	5.961	0.038	0.062
OWID_LIC		Low income	2020-07-30	7	30	2020	125884	1869	1552.57	3993	28	38.857	189.257	2.81	2.334	6.003	0.042	0.058
OWID_LIC		Low income	2020-07-31	7	31	2020	127529	1645	1544.71	4045	52	38.571	191.73	2.473	2.322	6.081	0.078	0.058
OWID_LIC		Low income	2020-08-01	8	1	2020	128973	1444	1601.29	4086	41	38.286	193.901	2.171	2.407	6.143	0.062	0.058
OWID_LIC		Low income	2020-08-02	8	2	2020	130340	1367	1529.57	4127	41	36.143	195.956	2.055	2.3	6.205	0.062	0.054
OWID_LIC		Low income	2020-08-03	8	3	2020	131324	984	1452.71	4165	38	35.714	197.435	1.479	2.184	6.262	0.057	0.054
OWID_LIC		Low income	2020-08-04	8	4	2020	132843	1519	1447.43	4216	51	39.429	199.719	2.284	2.176	6.338	0.077	0.059
OWID_LIC		Low income	2020-08-05	8	5	2020	134267	1424	1464.57	4256	40	41.571	201.86	2.141	2.202	6.399	0.06	0.062
OWID_LIC		Low income	2020-08-06	8	6	2020	135804	1537	1417.14	4279	23	40.857	204.171	2.311	2.131	6.433	0.035	0.061
OWID_LIC		Low income	2020-08-07	8	7	2020	137313	1509	1397.71	4319	40	39.143	206.439	2.269	2.101	6.493	0.06	0.059
OWID_LIC		Low income	2020-08-08	8	8	2020	138842	1529	1409.86	4357	38	38.714	208.738	2.299	2.12	6.55	0.057	0.058
OWID_LIC		Low income	2020-08-09	8	9	2020	140098	1256	1394	4416	59	41.286	210.626	1.888	2.096	6.639	0.089	0.062
OWID_LIC		Low income	2020-08-10	8	10	2020	141425	1327	1443	4440	24	39.286	212.622	1.995	2.169	6.675	0.036	0.059
OWID_LIC		Low income	2020-08-11	8	11	2020	142839	1414	1428	4523	83	43.857	214.747	2.126	2.147	6.8	0.125	0.066
OWID_LIC		Low income	2020-08-12	8	12	2020	144504	1665	1462.43	4569	46	44.714	217.251	2.503	2.199	6.869	0.069	0.067
OWID_LIC		Low income	2020-08-13	8	13	2020	146494	1990	1527.14	4633	64	50.571	220.242	2.992	2.296	6.965	0.096	0.076
OWID_LIC		Low income	2020-08-14	8	14	2020	148287	1793	1567.71	4667	34	49.714	222.938	2.696	2.357	7.016	0.051	0.075
OWID_LIC		Low income	2020-08-15	8	15	2020	150806	2519	1709.14	4710	43	50.429	226.725	3.787	2.57	7.081	0.065	0.076
OWID_LIC		Low income	2020-08-16	8	16	2020	152853	2047	1822.14	4762	52	49.429	229.803	3.078	2.739	7.159	0.078	0.074
OWID_LIC		Low income	2020-08-17	8	17	2020	155001	2148	1939.43	4799	37	51.286	233.032	3.229	2.916	7.215	0.056	0.077
OWID_LIC		Low income	2020-08-18	8	18	2020	157366	2365	2075.29	4842	43	45.571	236.588	3.556	3.12	7.28	0.065	0.069
OWID_LIC		Low income	2020-08-19	8	19	2020	159423	2057	2131.29	4900	58	47.286	239.68	3.093	3.204	7.367	0.087	0.071
OWID_LIC		Low income	2020-08-20	8	20	2020	162146	2723	2236	4953	53	45.714	243.774	4.094	3.362	7.446	0.08	0.069
OWID_LIC		Low income	2020-08-21	8	21	2020	164757	2611	2352.86	4980	27	44.714	247.699	3.925	3.537	7.487	0.041	0.067
OWID_LIC		Low income	2020-08-22	8	22	2020	167116	2359	2330	5020	40	44.286	251.246	3.547	3.503	7.547	0.06	0.067
OWID_LIC		Low income	2020-08-23	8	23	2020	169780	2664	2418.14	5051	31	41.286	255.251	4.005	3.635	7.594	0.047	0.062
OWID_LIC		Low income	2020-08-24	8	24	2020	171963	2183	2423.14	5083	32	40.571	258.533	3.282	3.643	7.642	0.048	0.061
OWID_LIC		Low income	2020-08-25	8	25	2020	174363	2400	2428.14	5129	46	41	262.141	3.608	3.651	7.711	0.069	0.062
OWID_LIC		Low income	2020-08-26	8	26	2020	176681	2318	2465.43	5170	41	38.571	265.626	3.485	3.707	7.773	0.062	0.058
OWID_LIC		Low income	2020-08-27	8	27	2020	178430	1749	2326.29	5206	36	36.143	268.256	2.629	3.497	7.827	0.054	0.054
OWID_LIC		Low income	2020-08-28	8	28	2020	180904	2474	2306.71	5233	27	36.143	271.975	3.719	3.468	7.867	0.041	0.054
OWID_LIC		Low income	2020-08-29	8	29	2020	183056	2152	2277.14	5258	25	34	275.211	3.235	3.424	7.905	0.038	0.051
OWID_LIC		Low income	2020-08-30	8	30	2020	185258	2202	2211.14	5289	31	34	278.521	3.311	3.324	7.952	0.047	0.051
OWID_LIC		Low income	2020-08-31	8	31	2020	186715	1457	2107.43	5316	27	33.286	280.712	2.19	3.168	7.992	0.041	0.05
OWID_LIC		Low income	2020-09-01	9	1	2020	188536	1821	2024.71	5352	36	31.857	283.449	2.738	3.044	8.046	0.054	0.048
OWID_LIC		Low income	2020-09-02	9	2	2020	190169	1633	1926.86	5385	33	30.714	285.904	2.455	2.897	8.096	0.05	0.046
OWID_LIC		Low income	2020-09-03	9	3	2020	191697	1528	1895.29	5408	23	28.857	288.202	2.297	2.849	8.131	0.035	0.043
OWID_LIC		Low income	2020-09-04	9	4	2020	193587	1890	1811.86	5442	34	29.857	291.043	2.841	2.724	8.182	0.051	0.045
OWID_LIC		Low income	2020-09-05	9	5	2020	195352	1765	1756.57	5478	36	31.429	293.697	2.654	2.641	8.236	0.054	0.047
OWID_LIC		Low income	2020-09-06	9	6	2020	197404	2052	1735.14	5516	38	32.429	296.782	3.085	2.609	8.293	0.057	0.049
OWID_LIC		Low income	2020-09-07	9	7	2020	198925	1521	1744.29	5547	31	33	299.068	2.287	2.622	8.339	0.047	0.05
OWID_LIC		Low income	2020-09-08	9	8	2020	200778	1853	1748.86	5584	37	33.143	301.854	2.786	2.629	8.395	0.056	0.05
OWID_LIC		Low income	2020-09-09	9	9	2020	202370	1592	1743	5610	26	32.143	304.248	2.393	2.62	8.434	0.039	0.048
OWID_LIC		Low income	2020-09-10	9	10	2020	203944	1574	1749.57	5639	29	33	306.614	2.366	2.63	8.478	0.044	0.05
OWID_LIC		Low income	2020-09-11	9	11	2020	205341	1397	1679.14	5661	22	31.286	308.714	2.1	2.524	8.511	0.033	0.047
OWID_LIC		Low income	2020-09-12	9	12	2020	206629	1288	1611	5684	23	29.429	310.651	1.936	2.422	8.545	0.035	0.044
OWID_LIC		Low income	2020-09-13	9	13	2020	207843	1214	1491.29	5713	29	28.143	312.476	1.825	2.242	8.589	0.044	0.042
OWID_LIC		Low income	2020-09-14	9	14	2020	208922	1079	1428.14	5738	25	27.286	314.098	1.622	2.147	8.627	0.038	0.041
OWID_LIC		Low income	2020-09-15	9	15	2020	210295	1373	1359.57	5765	27	25.857	316.162	2.064	2.044	8.667	0.041	0.039
OWID_LIC		Low income	2020-09-16	9	16	2020	211781	1486	1344.43	5795	30	26.429	318.396	2.234	2.021	8.712	0.045	0.04
OWID_LIC		Low income	2020-09-17	9	17	2020	213010	1229	1295.14	5818	23	25.571	320.244	1.848	1.947	8.747	0.035	0.038
OWID_LIC		Low income	2020-09-18	9	18	2020	214351	1341	1287.14	5841	23	25.714	322.26	2.016	1.935	8.781	0.035	0.039
OWID_LIC		Low income	2020-09-19	9	19	2020	216016	1665	1341	5866	25	26	324.763	2.503	2.016	8.819	0.038	0.039
OWID_LIC		Low income	2020-09-20	9	20	2020	217627	1611	1397.71	5890	24	25.286	327.185	2.422	2.101	8.855	0.036	0.038
OWID_LIC		Low income	2020-09-21	9	21	2020	219079	1452	1451	5913	23	25	329.368	2.183	2.181	8.89	0.035	0.038
OWID_LIC		Low income	2020-09-22	9	22	2020	220543	1464	1464	5942	29	25.286	331.569	2.201	2.201	8.933	0.044	0.038
OWID_LIC		Low income	2020-09-23	9	23	2020	221826	1283	1435	5971	29	25.143	333.498	1.929	2.157	8.977	0.044	0.038
OWID_LIC		Low income	2020-09-24	9	24	2020	222957	1131	1421	5992	21	24.857	335.199	1.7	2.136	9.009	0.032	0.037
OWID_LIC		Low income	2020-09-25	9	25	2020	224057	1100	1386.57	6009	17	24	336.852	1.654	2.085	9.034	0.026	0.036
OWID_LIC		Low income	2020-09-26	9	26	2020	225227	1170	1315.86	6029	20	23.286	338.611	1.759	1.978	9.064	0.03	0.035
OWID_LIC		Low income	2020-09-27	9	27	2020	226532	1305	1272.14	6047	18	22.429	340.573	1.962	1.913	9.091	0.027	0.034
OWID_LIC		Low income	2020-09-28	9	28	2020	227910	1378	1261.57	6065	18	21.714	342.645	2.072	1.897	9.118	0.027	0.033
OWID_LIC		Low income	2020-09-29	9	29	2020	229286	1376	1249	6089	24	21	344.714	2.069	1.878	9.154	0.036	0.032
OWID_LIC		Low income	2020-09-30	9	30	2020	230623	1337	1256.71	6102	13	18.714	346.724	2.01	1.889	9.174	0.02	0.028
OWID_LIC		Low income	2020-10-01	10	1	2020	231930	1307	1281.86	6115	13	17.571	348.689	1.965	1.927	9.193	0.02	0.026
OWID_LIC		Low income	2020-10-02	10	2	2020	233486	1556	1347	6131	16	17.429	351.028	2.339	2.025	9.217	0.024	0.026
OWID_LIC		Low income	2020-10-03	10	3	2020	234829	1343	1371.71	6144	13	16.429	353.047	2.019	2.062	9.237	0.02	0.025
OWID_LIC		Low income	2020-10-04	10	4	2020	236462	1633	1418.57	6160	16	16.143	355.502	2.455	2.133	9.261	0.024	0.024
OWID_LIC		Low income	2020-10-05	10	5	2020	237611	1149	1385.86	6180	20	16.429	357.23	1.727	2.084	9.291	0.03	0.025
OWID_LIC		Low income	2020-10-06	10	6	2020	238731	1120	1349.29	6202	22	16.143	358.914	1.684	2.029	9.324	0.033	0.024
OWID_LIC		Low income	2020-10-07	10	7	2020	240168	1437	1363.57	6230	28	18.286	361.074	2.16	2.05	9.366	0.042	0.027
OWID_LIC		Low income	2020-10-08	10	8	2020	241699	1531	1395.57	6245	15	18.571	363.376	2.302	2.098	9.389	0.023	0.028
OWID_LIC		Low income	2020-10-09	10	9	2020	243067	1368	1368.71	6266	21	19.286	365.432	2.057	2.058	9.42	0.032	0.029
OWID_LIC		Low income	2020-10-10	10	10	2020	244458	1391	1375.57	6291	25	21	367.524	2.091	2.068	9.458	0.038	0.032
OWID_LIC		Low income	2020-10-11	10	11	2020	245866	1408	1343.43	6311	20	21.571	369.64	2.117	2.02	9.488	0.03	0.032
OWID_LIC		Low income	2020-10-12	10	12	2020	247140	1274	1361.29	6340	29	22.857	371.556	1.915	2.047	9.532	0.044	0.034
OWID_LIC		Low income	2020-10-13	10	13	2020	248261	1121	1361.43	6352	12	21.429	373.241	1.685	2.047	9.55	0.018	0.032
OWID_LIC		Low income	2020-10-14	10	14	2020	249602	1341	1347.71	6371	19	20.143	375.257	2.016	2.026	9.578	0.029	0.03
OWID_LIC		Low income	2020-10-15	10	15	2020	250810	1208	1301.57	6391	20	20.857	377.073	1.816	1.957	9.608	0.03	0.031
OWID_LIC		Low income	2020-10-16	10	16	2020	252145	1335	1296.86	6432	41	23.714	379.08	2.007	1.95	9.67	0.062	0.036
OWID_LIC		Low income	2020-10-17	10	17	2020	253333	1188	1267.86	6451	19	22.857	380.867	1.786	1.906	9.699	0.029	0.034
OWID_LIC		Low income	2020-10-18	10	18	2020	254603	1270	1248.14	6467	16	22.286	382.776	1.909	1.876	9.723	0.024	0.034
OWID_LIC		Low income	2020-10-19	10	19	2020	255973	1370	1261.86	6489	22	21.286	384.836	2.06	1.897	9.756	0.033	0.032
OWID_LIC		Low income	2020-10-20	10	20	2020	257065	1092	1257.71	6506	17	22	386.477	1.642	1.891	9.781	0.026	0.033
OWID_LIC		Low income	2020-10-21	10	21	2020	258176	1111	1224.86	6528	22	22.429	388.148	1.67	1.841	9.814	0.033	0.034
OWID_LIC		Low income	2020-10-22	10	22	2020	259332	1156	1217.43	6550	22	22.714	389.886	1.738	1.83	9.847	0.033	0.034
OWID_LIC		Low income	2020-10-23	10	23	2020	260498	1166	1193.29	6566	16	19.143	391.639	1.753	1.794	9.871	0.024	0.029
OWID_LIC		Low income	2020-10-24	10	24	2020	261787	1289	1207.71	6601	35	21.429	393.576	1.938	1.816	9.924	0.053	0.032
OWID_LIC		Low income	2020-10-25	10	25	2020	262753	966	1164.29	6619	18	21.714	395.029	1.452	1.75	9.951	0.027	0.033
OWID_LIC		Low income	2020-10-26	10	26	2020	263597	844	1089.14	6642	23	21.857	396.298	1.269	1.637	9.986	0.035	0.033
OWID_LIC		Low income	2020-10-27	10	27	2020	264779	1182	1102	6665	23	22.714	398.075	1.777	1.657	10.02	0.035	0.034
OWID_LIC		Low income	2020-10-28	10	28	2020	265947	1168	1110.14	6686	21	22.571	399.831	1.756	1.669	10.052	0.032	0.034
OWID_LIC		Low income	2020-10-29	10	29	2020	267464	1517	1161.71	6706	20	22.286	402.111	2.281	1.747	10.082	0.03	0.034
OWID_LIC		Low income	2020-10-30	10	30	2020	268852	1388	1193.43	6726	20	22.857	404.198	2.087	1.794	10.112	0.03	0.034
OWID_LIC		Low income	2020-10-31	10	31	2020	269743	891	1136.57	6739	13	19.714	405.538	1.34	1.709	10.132	0.02	0.03
OWID_LIC		Low income	2020-11-01	11	1	2020	270955	1212	1171.71	6761	22	20.286	407.36	1.822	1.762	10.165	0.033	0.03
OWID_LIC		Low income	2020-11-02	11	2	2020	271930	975	1190.43	6779	18	19.571	408.826	1.466	1.79	10.192	0.027	0.029
OWID_LIC		Low income	2020-11-03	11	3	2020	273328	1398	1221.29	6805	26	20	410.927	2.102	1.836	10.231	0.039	0.03
OWID_LIC		Low income	2020-11-04	11	4	2020	274494	1166	1221	6825	20	19.857	412.68	1.753	1.836	10.261	0.03	0.03
OWID_LIC		Low income	2020-11-05	11	5	2020	275729	1235	1180.71	6841	16	19.286	414.537	1.857	1.775	10.285	0.024	0.029
OWID_LIC		Low income	2020-11-06	11	6	2020	276839	1110	1141	6872	31	20.857	416.206	1.669	1.715	10.332	0.047	0.031
OWID_LIC		Low income	2020-11-07	11	7	2020	277919	1080	1168	6883	11	20.571	417.83	1.624	1.756	10.348	0.017	0.031
OWID_LIC		Low income	2020-11-08	11	8	2020	279369	1450	1202	7179	296	59.714	420.01	2.18	1.807	10.793	0.445	0.09
OWID_LIC		Low income	2020-11-09	11	9	2020	280382	1013	1207.43	7203	24	60.571	421.533	1.523	1.815	10.829	0.036	0.091
OWID_LIC		Low income	2020-11-10	11	10	2020	281402	1020	1153.43	7228	25	60.429	423.066	1.533	1.734	10.867	0.038	0.091
OWID_LIC		Low income	2020-11-11	11	11	2020	282645	1243	1164.43	7258	30	61.857	424.935	1.869	1.751	10.912	0.045	0.093
OWID_LIC		Low income	2020-11-12	11	12	2020	283924	1279	1170.71	7284	26	63.286	426.858	1.923	1.76	10.951	0.039	0.095
OWID_LIC		Low income	2020-11-13	11	13	2020	285255	1331	1202.29	7312	28	62.857	428.859	2.001	1.808	10.993	0.042	0.095
OWID_LIC		Low income	2020-11-14	11	14	2020	287021	1766	1300.29	7331	19	64	431.514	2.655	1.955	11.022	0.029	0.096
OWID_LIC		Low income	2020-11-15	11	15	2020	288259	1238	1270	7362	31	26.143	433.375	1.861	1.909	11.068	0.047	0.039
OWID_LIC		Low income	2020-11-16	11	16	2020	289771	1512	1341.29	7404	42	28.714	435.648	2.273	2.017	11.131	0.063	0.043
OWID_LIC		Low income	2020-11-17	11	17	2020	291056	1285	1379.14	7486	82	36.857	437.58	1.932	2.073	11.255	0.123	0.055
OWID_LIC		Low income	2020-11-18	11	18	2020	292753	1697	1444	7525	39	38.143	440.131	2.551	2.171	11.313	0.059	0.057
OWID_LIC		Low income	2020-11-19	11	19	2020	294361	1608	1491	7551	26	38.143	442.549	2.418	2.242	11.352	0.039	0.057
OWID_LIC		Low income	2020-11-20	11	20	2020	296340	1979	1583.57	7594	43	40.286	445.524	2.975	2.381	11.417	0.065	0.061
OWID_LIC		Low income	2020-11-21	11	21	2020	297989	1649	1566.86	7640	46	44.143	448.003	2.479	2.356	11.486	0.069	0.066
OWID_LIC		Low income	2020-11-22	11	22	2020	299354	1365	1585	7687	47	46.429	450.056	2.052	2.383	11.557	0.071	0.07
OWID_LIC		Low income	2020-11-23	11	23	2020	300872	1518	1585.86	7721	34	45.286	452.338	2.282	2.384	11.608	0.051	0.068
OWID_LIC		Low income	2020-11-24	11	24	2020	302431	1559	1625	7759	38	39	454.682	2.344	2.443	11.665	0.057	0.059
OWID_LIC		Low income	2020-11-25	11	25	2020	304379	1948	1660.86	7801	42	39.429	457.61	2.929	2.497	11.728	0.063	0.059
OWID_LIC		Low income	2020-11-26	11	26	2020	306182	1803	1688.71	7838	37	41	460.321	2.711	2.539	11.784	0.056	0.062
OWID_LIC		Low income	2020-11-27	11	27	2020	308420	2238	1725.71	7876	38	40.286	463.686	3.365	2.594	11.841	0.057	0.061
OWID_LIC		Low income	2020-11-28	11	28	2020	310071	1651	1726	7918	42	39.714	466.168	2.482	2.595	11.904	0.063	0.06
OWID_LIC		Low income	2020-11-29	11	29	2020	311565	1494	1744.43	7945	27	36.857	468.414	2.246	2.623	11.945	0.041	0.055
OWID_LIC		Low income	2020-11-30	11	30	2020	313389	1824	1788.14	7993	48	38.857	471.156	2.742	2.688	12.017	0.072	0.058
OWID_LIC		Low income	2020-12-01	12	1	2020	315373	1984	1848.86	8028	35	38.429	474.139	2.983	2.78	12.069	0.053	0.058
OWID_LIC		Low income	2020-12-02	12	2	2020	317405	2032	1860.86	8084	56	40.429	477.194	3.055	2.798	12.154	0.084	0.061
OWID_LIC		Low income	2020-12-03	12	3	2020	319325	1920	1877.57	8140	56	43.143	480.08	2.887	2.823	12.238	0.084	0.065
OWID_LIC		Low income	2020-12-04	12	4	2020	321362	2037	1848.86	8178	38	43.143	483.143	3.062	2.78	12.295	0.057	0.065
OWID_LIC		Low income	2020-12-05	12	5	2020	323579	2217	1929.71	8224	46	43.714	486.476	3.333	2.901	12.364	0.069	0.066
OWID_LIC		Low income	2020-12-06	12	6	2020	325610	2031	2006.43	8257	33	44.571	489.529	3.053	3.017	12.414	0.05	0.067
OWID_LIC		Low income	2020-12-07	12	7	2020	328073	2463	2097.71	8305	48	44.571	493.232	3.703	3.154	12.486	0.072	0.067
OWID_LIC		Low income	2020-12-08	12	8	2020	329840	1767	2066.71	8357	52	47	495.889	2.657	3.107	12.564	0.078	0.071
OWID_LIC		Low income	2020-12-09	12	9	2020	333176	3336	2253	8402	45	45.429	500.904	5.015	3.387	12.632	0.068	0.068
OWID_LIC		Low income	2020-12-10	12	10	2020	335698	2522	2339	8455	53	45	504.696	3.792	3.517	12.711	0.08	0.068
OWID_LIC		Low income	2020-12-11	12	11	2020	337994	2296	2376	8524	69	49.429	508.148	3.452	3.572	12.815	0.104	0.074
OWID_LIC		Low income	2020-12-12	12	12	2020	340741	2747	2451.71	8580	56	50.857	512.278	4.13	3.686	12.899	0.084	0.076
OWID_LIC		Low income	2020-12-13	12	13	2020	342866	2125	2465.14	8618	38	51.571	515.472	3.195	3.706	12.956	0.057	0.078
OWID_LIC		Low income	2020-12-14	12	14	2020	344914	2048	2405.86	8670	52	52.143	518.551	3.079	3.617	13.035	0.078	0.078
OWID_LIC		Low income	2020-12-15	12	15	2020	346663	1749	2403.29	8719	49	51.714	521.181	2.629	3.613	13.108	0.074	0.078
OWID_LIC		Low income	2020-12-16	12	16	2020	349121	2458	2277.86	8784	65	54.571	524.876	3.695	3.425	13.206	0.098	0.082
OWID_LIC		Low income	2020-12-17	12	17	2020	351917	2796	2317	8866	82	58.714	529.08	4.204	3.483	13.329	0.123	0.088
OWID_LIC		Low income	2020-12-18	12	18	2020	354423	2506	2347	8922	56	56.857	532.847	3.768	3.529	13.414	0.084	0.085
OWID_LIC		Low income	2020-12-19	12	19	2020	357000	2577	2322.71	8970	48	55.714	536.722	3.874	3.492	13.486	0.072	0.084
OWID_LIC		Low income	2020-12-20	12	20	2020	358929	1929	2294.71	9025	55	58.143	539.622	2.9	3.45	13.568	0.083	0.087
OWID_LIC		Low income	2020-12-21	12	21	2020	360836	1907	2274.57	9093	68	60.429	542.489	2.867	3.42	13.671	0.102	0.091
OWID_LIC		Low income	2020-12-22	12	22	2020	363020	2184	2336.71	9148	55	61.286	545.772	3.283	3.513	13.753	0.083	0.092
OWID_LIC		Low income	2020-12-23	12	23	2020	365465	2445	2334.86	9391	243	86.714	549.448	3.676	3.51	14.119	0.365	0.13
OWID_LIC		Low income	2020-12-24	12	24	2020	368221	2756	2329.14	9458	67	84.571	553.592	4.143	3.502	14.219	0.101	0.127
OWID_LIC		Low income	2020-12-25	12	25	2020	370630	2409	2315.29	9501	43	82.714	557.213	3.622	3.481	14.284	0.065	0.124
OWID_LIC		Low income	2020-12-26	12	26	2020	372601	1971	2228.71	9542	41	81.714	560.177	2.963	3.351	14.346	0.062	0.123
OWID_LIC		Low income	2020-12-27	12	27	2020	374374	1773	2206.43	9592	50	81	562.842	2.666	3.317	14.421	0.075	0.122
OWID_LIC		Low income	2020-12-28	12	28	2020	375643	1269	2115.29	9624	32	75.857	564.75	1.908	3.18	14.469	0.048	0.114
OWID_LIC		Low income	2020-12-29	12	29	2020	377689	2046	2095.57	9675	51	75.286	567.826	3.076	3.151	14.546	0.077	0.113
OWID_LIC		Low income	2020-12-30	12	30	2020	380011	2322	2078	9719	44	46.857	571.317	3.491	3.124	14.612	0.066	0.07
OWID_LIC		Low income	2020-12-31	12	31	2020	382444	2433	2031.86	9751	32	41.857	574.975	3.658	3.055	14.66	0.048	0.063
OWID_LIC		Low income	2021-01-01	1	1	2021	384573	2129	1991.86	9806	55	43.571	578.176	3.201	2.995	14.743	0.083	0.066
OWID_LIC		Low income	2021-01-02	1	2	2021	386272	1699	1953	9859	53	45.286	580.73	2.554	2.936	14.822	0.08	0.068
OWID_LIC		Low income	2021-01-03	1	3	2021	388385	2113	2001.57	9889	30	42.429	583.907	3.177	3.009	14.867	0.045	0.064
OWID_LIC		Low income	2021-01-04	1	4	2021	390023	1638	2054.29	9917	28	41.857	586.369	2.463	3.088	14.909	0.042	0.063
OWID_LIC		Low income	2021-01-05	1	5	2021	391908	1885	2031.29	9975	58	42.857	589.203	2.834	3.054	14.997	0.087	0.064
OWID_LIC		Low income	2021-01-06	1	6	2021	394263	2355	2036	10005	30	40.857	592.744	3.541	3.061	15.042	0.045	0.061
OWID_LIC		Low income	2021-01-07	1	7	2021	396689	2426	2035	10056	51	43.571	596.391	3.647	3.059	15.118	0.077	0.066
OWID_LIC		Low income	2021-01-08	1	8	2021	399215	2526	2091.71	10106	50	42.857	600.189	3.798	3.145	15.194	0.075	0.064
OWID_LIC		Low income	2021-01-09	1	9	2021	401715	2500	2206.14	10158	52	42.714	603.947	3.759	3.317	15.272	0.078	0.064
OWID_LIC		Low income	2021-01-10	1	10	2021	405944	4229	2508.43	10207	49	45.429	610.305	6.358	3.771	15.345	0.074	0.068
OWID_LIC		Low income	2021-01-11	1	11	2021	408121	2177	2585.43	10267	60	50	613.578	3.273	3.887	15.436	0.09	0.075
OWID_LIC		Low income	2021-01-12	1	12	2021	410497	2376	2655.57	10317	50	48.857	617.15	3.572	3.992	15.511	0.075	0.073
OWID_LIC		Low income	2021-01-13	1	13	2021	413382	2885	2731.29	10475	158	67.143	621.488	4.337	4.106	15.748	0.238	0.101
OWID_LIC		Low income	2021-01-14	1	14	2021	416768	3386	2868.43	10534	59	68.286	626.578	5.091	4.312	15.837	0.089	0.103
OWID_LIC		Low income	2021-01-15	1	15	2021	420161	3393	2992.29	10601	67	70.714	631.679	5.101	4.499	15.938	0.101	0.106
OWID_LIC		Low income	2021-01-16	1	16	2021	423075	2914	3051.43	10661	60	71.857	636.06	4.381	4.588	16.028	0.09	0.108
OWID_LIC		Low income	2021-01-17	1	17	2021	426236	3161	2898.86	10735	74	75.429	640.813	4.752	4.358	16.139	0.111	0.113
OWID_LIC		Low income	2021-01-18	1	18	2021	429052	2816	2990.14	10786	51	74.143	645.046	4.234	4.495	16.216	0.077	0.111
OWID_LIC		Low income	2021-01-19	1	19	2021	432337	3285	3120	10839	53	74.571	649.985	4.939	4.691	16.296	0.08	0.112
OWID_LIC		Low income	2021-01-20	1	20	2021	436076	3739	3242	10905	66	61.429	655.606	5.621	4.874	16.395	0.099	0.092
OWID_LIC		Low income	2021-01-21	1	21	2021	439635	3559	3266.71	11018	113	69.143	660.957	5.351	4.911	16.565	0.17	0.104
OWID_LIC		Low income	2021-01-22	1	22	2021	443273	3638	3301.71	11104	86	71.857	666.427	5.469	4.964	16.694	0.129	0.108
OWID_LIC		Low income	2021-01-23	1	23	2021	446548	3275	3353.29	11168	64	72.429	671.35	4.924	5.041	16.79	0.096	0.109
OWID_LIC		Low income	2021-01-24	1	24	2021	450186	3638	3421.43	11248	80	73.286	676.82	5.469	5.144	16.91	0.12	0.11
OWID_LIC		Low income	2021-01-25	1	25	2021	452373	2187	3331.57	11480	232	99.143	680.108	3.288	5.009	17.259	0.349	0.149
OWID_LIC		Low income	2021-01-26	1	26	2021	456038	3665	3385.86	11504	24	95	685.618	5.51	5.09	17.295	0.036	0.143
OWID_LIC		Low income	2021-01-27	1	27	2021	459952	3914	3410.86	11554	50	92.714	691.502	5.884	5.128	17.371	0.075	0.139
OWID_LIC		Low income	2021-01-28	1	28	2021	463403	3451	3395.43	11705	151	98.143	696.69	5.188	5.105	17.598	0.227	0.148
OWID_LIC		Low income	2021-01-29	1	29	2021	467230	3827	3422.43	11751	46	92.429	702.444	5.754	5.145	17.667	0.069	0.139
OWID_LIC		Low income	2021-01-30	1	30	2021	470197	2967	3378.43	11831	80	94.714	706.905	4.461	5.079	17.787	0.12	0.142
OWID_LIC		Low income	2021-01-31	1	31	2021	473561	3364	3339.29	11865	34	88.143	711.962	5.058	5.02	17.838	0.051	0.133
OWID_LIC		Low income	2021-02-01	2	1	2021	476162	2601	3398.43	11935	70	65	715.873	3.91	5.109	17.943	0.105	0.098
OWID_LIC		Low income	2021-02-02	2	2	2021	479019	2857	3283	12018	83	73.429	720.168	4.295	4.936	18.068	0.125	0.11
OWID_LIC		Low income	2021-02-03	2	3	2021	482124	3105	3167.43	12087	69	76.143	724.836	4.668	4.762	18.172	0.104	0.114
OWID_LIC		Low income	2021-02-04	2	4	2021	485430	3306	3146.71	12143	56	62.571	729.806	4.97	4.731	18.256	0.084	0.094
OWID_LIC		Low income	2021-02-05	2	5	2021	488333	2903	3014.71	12178	35	61	734.171	4.364	4.532	18.309	0.053	0.092
OWID_LIC		Low income	2021-02-06	2	6	2021	491173	2840	2996.57	12279	101	64	738.441	4.27	4.505	18.461	0.152	0.096
OWID_LIC		Low income	2021-02-07	2	7	2021	493717	2544	2879.43	12331	52	66.571	742.265	3.825	4.329	18.539	0.078	0.1
OWID_LIC		Low income	2021-02-08	2	8	2021	495866	2149	2814.86	12377	46	63.143	745.496	3.231	4.232	18.608	0.069	0.095
OWID_LIC		Low income	2021-02-09	2	9	2021	498638	2772	2802.71	12417	40	57	749.664	4.167	4.214	18.668	0.06	0.086
OWID_LIC		Low income	2021-02-10	2	10	2021	501381	2743	2751	12486	69	57	753.787	4.124	4.136	18.772	0.104	0.086
OWID_LIC		Low income	2021-02-11	2	11	2021	504054	2673	2660.57	12531	45	55.429	757.806	4.019	4	18.839	0.068	0.083
OWID_LIC		Low income	2021-02-12	2	12	2021	506776	2722	2634.71	12590	59	58.857	761.898	4.092	3.961	18.928	0.089	0.088
OWID_LIC		Low income	2021-02-13	2	13	2021	508435	1659	2466	12632	42	50.429	764.393	2.494	3.707	18.991	0.063	0.076
OWID_LIC		Low income	2021-02-14	2	14	2021	512051	3616	2619.14	12694	62	51.857	769.829	5.436	3.938	19.084	0.093	0.078
OWID_LIC		Low income	2021-02-15	2	15	2021	514174	2123	2615.43	12746	52	52.714	773.021	3.192	3.932	19.163	0.078	0.079																			0	0					0	0
OWID_LIC		Low income	2021-02-16	2	16	2021	517026	2852	2626.86	12801	55	54.857	777.308	4.288	3.949	19.245	0.083	0.082																								0					0	0	0
OWID_LIC		Low income	2021-02-17	2	17	2021	520040	3014	2665.57	12851	50	52.143	781.84	4.531	4.007	19.32	0.075	0.078																								0					0	0	0
OWID_LIC		Low income	2021-02-18	2	18	2021	523127	3087	2724.71	12900	49	52.714	786.481	4.641	4.096	19.394	0.074	0.079																								0					0	0	0
OWID_LIC		Low income	2021-02-19	2	19	2021	526015	2888	2748.43	12948	48	51.143	790.823	4.342	4.132	19.466	0.072	0.077																								0					0	0	0
OWID_LIC		Low income	2021-02-20	2	20	2021	528948	2933	2930.43	13004	56	53.143	795.232	4.41	4.406	19.551	0.084	0.08																								0					0	0	0
OWID_LIC		Low income	2021-02-21	2	21	2021	531665	2717	2802	13053	49	51.286	799.317	4.085	4.213	19.624	0.074	0.077																								0					0	0	0
OWID_LIC		Low income	2021-02-22	2	22	2021	534154	2489	2854.29	13103	50	51	803.059	3.742	4.291	19.699	0.075	0.077																			0	0				0	0	0			0	0	0
OWID_LIC		Low income	2021-02-23	2	23	2021	536373	2219	2763.86	13143	40	48.857	806.395	3.336	4.155	19.759	0.06	0.073																								195					0	195	0
OWID_LIC		Low income	2021-02-24	2	24	2021	539007	2634	2709.57	13187	44	48	810.355	3.96	4.074	19.826	0.066	0.072																								390					1	390	0
OWID_LIC		Low income	2021-02-25	2	25	2021	541722	2715	2656.43	13223	36	46.143	814.437	4.082	3.994	19.88	0.054	0.069																								586					1	586	0
OWID_LIC		Low income	2021-02-26	2	26	2021	544908	3186	2699	13270	47	46	819.227	4.79	4.058	19.95	0.071	0.069																								781					1	781	0
OWID_LIC		Low income	2021-02-27	2	27	2021	547630	2722	2668.86	13336	66	47.429	823.319	4.092	4.012	20.05	0.099	0.071																								976					1	976	0
OWID_LIC		Low income	2021-02-28	2	28	2021	550330	2700	2666.43	13380	44	46.714	827.378	4.059	4.009	20.116	0.066	0.07																			8200	8200				1171	0	0			2	1171	0
OWID_LIC		Low income	2021-03-01	3	1	2021	552226	1896	2581.71	13432	52	47	830.229	2.85	3.881	20.194	0.078	0.071																			8200	8200			0	1171	0	0			2	1171	0
OWID_LIC		Low income	2021-03-02	3	2	2021	554509	2283	2590.86	13496	64	50.429	833.661	3.432	3.895	20.29	0.096	0.076																								3657					5	3657	0.001
OWID_LIC		Low income	2021-03-03	3	3	2021	557538	3029	2647.29	13533	37	49.429	838.215	4.554	3.98	20.346	0.056	0.074																								6142					9	6142	0.001
OWID_LIC		Low income	2021-03-04	3	4	2021	560367	2829	2663.57	13575	42	50.286	842.468	4.253	4.004	20.409	0.063	0.076																								8627					13	8627	0.001
OWID_LIC		Low income	2021-03-05	3	5	2021	562418	2051	2501.43	13603	28	47.571	845.552	3.084	3.761	20.451	0.042	0.072																			83256	83256				11113	0.01	0.01			17	11113	0.002
OWID_LIC		Low income	2021-03-06	3	6	2021	565491	3073	2551.57	13668	65	47.429	850.172	4.62	3.836	20.549	0.098	0.071																			167098	167098			83842	22895	0.03	0.03			34	22895	0.003
OWID_LIC		Low income	2021-03-07	3	7	2021	568038	2547	2529.71	13710	42	47.143	854.001	3.829	3.803	20.612	0.063	0.071																			206653	206653			39555	28350	0.03	0.03			43	28350	0.004
OWID_LIC		Low income	2021-03-08	3	8	2021	570209	2171	2569	13772	62	48.571	857.265	3.264	3.862	20.705	0.093	0.073																			216877	216877			10224	29811	0.03	0.03			45	29811	0.004
OWID_LIC		Low income	2021-03-09	3	9	2021	572369	2160	2551.43	13810	38	44.857	860.512	3.247	3.836	20.762	0.057	0.067																			228248	228248			11371	28755	0.03	0.03			43	28755	0.004
OWID_LIC		Low income	2021-03-10	3	10	2021	575317	2948	2539.86	13865	55	47.429	864.944	4.432	3.818	20.845	0.083	0.071																			237154	237154			8906	27347	0.04	0.04			41	27347	0.004
OWID_LIC		Low income	2021-03-11	3	11	2021	578417	3100	2578.57	13943	78	52.571	869.605	4.661	3.877	20.962	0.117	0.079																			247142	247142			9988	26093	0.04	0.04			39	26093	0.004
OWID_LIC		Low income	2021-03-12	3	12	2021	581534	3117	2730.86	14007	64	57.714	874.291	4.686	4.106	21.058	0.096	0.087																			258289	258289			11147	25005	0.04	0.04			38	25005	0.004
OWID_LIC		Low income	2021-03-13	3	13	2021	585291	3757	2828.57	14096	89	61.143	879.94	5.648	4.253	21.192	0.134	0.092																			309392	309392			51103	20328	0.05	0.05			31	20328	0.003
OWID_LIC		Low income	2021-03-14	3	14	2021	587948	2657	2844.29	14149	53	62.714	883.934	3.995	4.276	21.272	0.08	0.094																			313303	313303			3911	15236	0.05	0.05			23	15236	0.002
OWID_LIC		Low income	2021-03-15	3	15	2021	590309	2361	2871.43	14219	70	63.857	887.484	3.55	4.317	21.377	0.105	0.096																			371495	371495			58192	22088	0.06	0.06			33	22088	0.003
OWID_LIC		Low income	2021-03-16	3	16	2021	593302	2993	2990.43	14282	63	67.429	891.984	4.5	4.496	21.472	0.095	0.101																			422831	422831			51336	27798	0.06	0.06			42	27798	0.004
OWID_LIC		Low income	2021-03-17	3	17	2021	596887	3585	3081.43	14342	60	68.143	897.373	5.39	4.633	21.562	0.09	0.102																			435474	435474			12643	28331	0.07	0.07			43	28331	0.004
OWID_LIC		Low income	2021-03-18	3	18	2021	600345	3458	3132.57	14397	55	64.857	902.572	5.199	4.71	21.645	0.083	0.098																			446301	446301			10827	28451	0.07	0.07			43	28451	0.004
OWID_LIC		Low income	2021-03-19	3	19	2021	604361	4016	3261	14469	72	66	908.61	6.038	4.903	21.753	0.108	0.099																			462718	487981			16417	29204	0.07	0.07			44	32813	0.005
OWID_LIC		Low income	2021-03-20	3	20	2021	607465	3104	3167.71	14528	59	61.714	913.277	4.667	4.762	21.842	0.089	0.093																			468128	493391			5410	22677	0.07	0.07			34	26286	0.004
OWID_LIC		Low income	2021-03-21	3	21	2021	610864	3399	3273.71	14627	99	68.286	918.387	5.11	4.922	21.991	0.149	0.103																			483054	508317			14926	24250	0.07	0.08			36	27859	0.004
OWID_LIC		Low income	2021-03-22	3	22	2021	613587	2723	3325.43	14701	74	68.857	922.48	4.094	5	22.102	0.111	0.104																			490432	515695			7378	16991	0.07	0.08			26	20600	0.003
OWID_LIC		Low income	2021-03-23	3	23	2021	616518	2931	3316.57	14790	89	72.571	926.887	4.407	4.986	22.236	0.134	0.109																			526358	560536			35926	14790	0.08	0.08			22	19672	0.003
OWID_LIC		Low income	2021-03-24	3	24	2021	619936	3418	3292.71	14881	91	77	932.026	5.139	4.95	22.372	0.137	0.116																			603107	637285			76749	23948	0.09	0.1			36	28830	0.004
OWID_LIC		Low income	2021-03-25	3	25	2021	623878	3942	3361.86	14967	86	81.429	937.952	5.926	5.054	22.502	0.129	0.122																			614297	648475			11190	23999	0.09	0.1			36	28882	0.004
OWID_LIC		Low income	2021-03-26	3	26	2021	627320	3442	3279.86	15042	75	81.857	943.127	5.175	4.931	22.614	0.113	0.123																			649767	683945			35470	26721	0.1	0.1			40	27995	0.004
OWID_LIC		Low income	2021-03-27	3	27	2021	630708	3388	3320.43	15118	76	84.286	948.221	5.094	4.992	22.729	0.114	0.127																			682661	716839			32894	30648	0.1	0.11			46	31921	0.005
OWID_LIC		Low income	2021-03-28	3	28	2021	634068	3360	3314.86	15198	80	81.571	953.272	5.051	4.984	22.849	0.12	0.123																			699634	733812			16973	30940	0.11	0.11			47	32214	0.005
OWID_LIC		Low income	2021-03-29	3	29	2021	637361	3293	3396.29	15280	82	82.714	958.223	4.951	5.106	22.972	0.123	0.124																			710769	744947			11135	31477	0.11	0.11			47	32750	0.005
OWID_LIC		Low income	2021-03-30	3	30	2021	640981	3620	3494.71	15381	101	84.429	963.665	5.442	5.254	23.124	0.152	0.127																			746797	780975			36028	31491	0.11	0.12			47	31491	0.005
OWID_LIC		Low income	2021-03-31	3	31	2021	644901	3920	3566.43	15488	107	86.714	969.559	5.893	5.362	23.285	0.161	0.13																			826687	824035	2652		79890	31940	0.12	0.12	0		48	26679	0.004
OWID_LIC		Low income	2021-04-01	4	1	2021	649401	4500	3646.14	15588	100	88.714	976.324	6.765	5.482	23.435	0.15	0.133																			837377	834725	2652		10690	31869	0.13	0.13	0		48	26607	0.004
OWID_LIC		Low income	2021-04-02	4	2	2021	653386	3985	3723.71	15668	80	89.429	982.315	5.991	5.598	23.556	0.12	0.134																			847842	845190	2652		10465	28296	0.13	0.13	0		43	23035	0.003
OWID_LIC		Low income	2021-04-03	4	3	2021	656821	3435	3730.43	15732	64	87.714	987.479	5.164	5.608	23.652	0.096	0.132																								26755					40	21954	0.003
OWID_LIC		Low income	2021-04-04	4	4	2021	660402	3581	3762	15823	91	89.286	992.863	5.384	5.656	23.789	0.137	0.134																			892053	895847	2652			27488	0.13	0.13	0		41	23148	0.003
OWID_LIC		Low income	2021-04-05	4	5	2021	663806	3404	3777.86	15910	87	90	997.981	5.118	5.68	23.919	0.131	0.135																			944476	949517	2652		52423	33387	0.14	0.14	0		50	29224	0.004
OWID_LIC		Low income	2021-04-06	4	6	2021	666983	3177	3714.57	15990	80	87	1002.76	4.776	5.585	24.04	0.12	0.131																			982769	987987	2652		38293	33710	0.15	0.15	0		51	29573	0.004
OWID_LIC		Low income	2021-04-07	4	7	2021	670558	3575	3665.29	16058	68	81.429	1008.13	5.375	5.51	24.142	0.102	0.122																			1087725	1078166	9559		104956	37291	0.16	0.16	0		56	36304	0.005
OWID_LIC		Low income	2021-04-08	4	8	2021	674563	4005	3594.57	16157	99	81.286	1014.15	6.021	5.404	24.291	0.149	0.122																			1573864	1566489	9559		486139	105212	0.24	0.24	0		158	104538	0.016
OWID_LIC		Low income	2021-04-09	4	9	2021	678181	3618	3542.14	16238	81	81.429	1019.59	5.439	5.325	24.413	0.122	0.122																			1606819	1601399	9559		32955	108425	0.24	0.24	0		163	108030	0.016
OWID_LIC		Low income	2021-04-10	4	10	2021	681695	3514	3553.43	16302	64	81.429	1024.88	5.283	5.342	24.509	0.096	0.122																			1663914	1659090	9681		57095	113424	0.25	0.25	0		171	112653	0.017
OWID_LIC		Low income	2021-04-11	4	11	2021	685016	3321	3516.29	16387	85	80.571	1029.87	4.993	5.286	24.637	0.128	0.121																			1677449	1672625	9681		13535	112199	0.25	0.25	0		169	110968	0.017
OWID_LIC		Low income	2021-04-12	4	12	2021	688432	3416	3518	16475	88	80.714	1035	5.136	5.289	24.769	0.132	0.121																			1714184	1711377	9681		36735	109958	0.26	0.26	0		165	108837	0.016
OWID_LIC		Low income	2021-04-13	4	13	2021	691408	2976	3489.29	16654	179	94.857	1039.48	4.474	5.246	25.038	0.269	0.143																			1757445	1754638	9681		43261	110668	0.26	0.26	0		166	109522	0.016
OWID_LIC		Low income	2021-04-14	4	14	2021	696722	5314	3737.71	16768	114	101.429	1047.47	7.989	5.619	25.209	0.171	0.152																			1787893	1784547	10435		30448	100024	0.27	0.27	0		150	100912	0.015
OWID_LIC		Low income	2021-04-15	4	15	2021	700678	3956	3730.71	16843	75	98	1053.41	5.948	5.609	25.322	0.113	0.147																			1815158	1788345	26813		27265	34471	0.27	0.27	0		52	31694	0.005
OWID_LIC		Low income	2021-04-16	4	16	2021	704723	4045	3791.71	16899	56	94.429	1059.5	6.081	5.701	25.406	0.084	0.142																			1836127	1806479	29648		20969	32758	0.28	0.27	0		49	29297	0.004
OWID_LIC		Low income	2021-04-17	4	17	2021	707866	3143	3738.71	16967	68	95	1064.22	4.725	5.621	25.509	0.102	0.143																			2019883	1990235	29648		183756	50853	0.3	0.3	0		76	47306	0.007
OWID_LIC		Low income	2021-04-18	4	18	2021	711235	3369	3745.57	17053	86	95.143	1069.29	5.065	5.631	25.638	0.129	0.143																			2033372	2003724	29648		13489	50846	0.31	0.3	0		76	47300	0.007
OWID_LIC		Low income	2021-04-19	4	19	2021	714404	3169	3710.29	17203	150	104	1074.05	4.764	5.578	25.863	0.226	0.156																			2043257	2011708	31549		9885	47010	0.31	0.3	0		71	42904	0.006
OWID_LIC		Low income	2021-04-20	4	20	2021	717675	3271	3752.43	17310	107	93.714	1078.97	4.918	5.641	26.024	0.161	0.141																			2055178	2022135	33043		11921	42533	0.31	0.3	0		64	38214	0.006
OWID_LIC		Low income	2021-04-21	4	21	2021	720934	3259	3458.86	17413	103	92.143	1083.87	4.9	5.2	26.179	0.155	0.139																			2075066	2040496	34570		19888	41025	0.31	0.31	0.01		62	36564	0.005
OWID_LIC		Low income	2021-04-22	4	22	2021	724458	3524	3397.14	17499	86	93.714	1089.17	5.298	5.107	26.308	0.129	0.141																			2206816	2167822	38994		131750	55951	0.33	0.33	0.01		84	54211	0.008
OWID_LIC		Low income	2021-04-23	4	23	2021	727631	3173	3272.57	17554	55	93.571	1093.94	4.77	4.92	26.391	0.083	0.141																			2247033	2208039	38994		40217	58701	0.34	0.33	0.01		88	57366	0.009
OWID_LIC		Low income	2021-04-24	4	24	2021	730678	3047	3258.86	17623	69	93.714	1098.52	4.581	4.899	26.495	0.104	0.141																			2264053	2222754	41299		17020	34881	0.34	0.33	0.01		52	33217	0.005
OWID_LIC		Low income	2021-04-25	4	25	2021	733506	2828	3181.57	17698	75	92.143	1102.77	4.252	4.783	26.608	0.113	0.139																			2302526	2257688	44838		38473	38451	0.35	0.34	0.01		58	36281	0.005
OWID_LIC		Low income	2021-04-26	4	26	2021	735563	2057	3022.71	17817	119	87.714	1105.86	3.093	4.544	26.786	0.179	0.132																			2343315	2296725	46590		40789	42865	0.35	0.35	0.01		64	40717	0.006
OWID_LIC		Low income	2021-04-27	4	27	2021	738026	2463	2907.29	17916	99	86.571	1109.57	3.703	4.371	26.935	0.149	0.13																			2369308	2319951	49357		25993	44876	0.36	0.35	0.01		67	42545	0.006
OWID_LIC		Low income	2021-04-28	4	28	2021	740420	2394	2783.71	18008	92	85	1113.16	3.599	4.185	27.074	0.138	0.128																			3027451	2976424	51027		658143	136055	0.46	0.45	0.01		205	133704	0.02
OWID_LIC		Low income	2021-04-29	4	29	2021	742716	2296	2608.29	18069	61	81.429	1116.62	3.452	3.921	27.165	0.092	0.122																			3063254	3010675	52579		35803	122348	0.46	0.45	0.01		184	120408	0.018
OWID_LIC		Low income	2021-04-30	4	30	2021	744780	2064	2449.86	18134	65	82.857	1119.72	3.103	3.683	27.263	0.098	0.125																			3086332	3032408	53924		23078	119900	0.46	0.46	0.01		180	117767	0.018
OWID_LIC		Low income	2021-05-01	5	1	2021	746373	1593	2242.14	18184	50	80.143	1122.11	2.395	3.371	27.338	0.075	0.12																			3117700	3063454	54246		31368	121950	0.47	0.46	0.01		183	120100	0.018
OWID_LIC		Low income	2021-05-02	5	2	2021	747565	1192	2008.43	18237	53	77	1123.91	1.792	3.02	27.418	0.08	0.116																			3132122	3077876	54246		14422	118514	0.47	0.46	0.01		178	117170	0.018
OWID_LIC		Low income	2021-05-03	5	3	2021	748673	1108	1872.86	18302	65	69.286	1125.57	1.666	2.816	27.516	0.098	0.104																			3184290	3128414	55876		52168	120139	0.48	0.47	0.01		181	118813	0.018
OWID_LIC		Low income	2021-05-04	5	4	2021	750550	1877	1789.14	18374	72	65.429	1128.39	2.822	2.69	27.624	0.108	0.098																			3222754	3166184	56570		38464	121921	0.48	0.48	0.01		183	120890	0.018
OWID_LIC		Low income	2021-05-05	5	5	2021	752390	1840	1710	18447	73	62.714	1131.16	2.766	2.571	27.734	0.11	0.094																			3263171	3205550	59312		40417	33674	0.49	0.48	0.01		51	32732	0.005
OWID_LIC		Low income	2021-05-06	5	6	2021	754905	2515	1741.29	18531	84	66	1134.94	3.781	2.618	27.86	0.126	0.099																			3324539	3265297	60933		61368	37326	0.5	0.49	0.01		56	36375	0.005
OWID_LIC		Low income	2021-05-07	5	7	2021	756779	1874	1714.14	18586	55	64.571	1137.76	2.817	2.577	27.943	0.083	0.097																			3382267	3320747	63211		57728	42276	0.51	0.5	0.01		64	41191	0.006
OWID_LIC		Low income	2021-05-08	5	8	2021	758415	1636	1720.29	18660	74	68	1140.22	2.46	2.586	28.054	0.111	0.102																			3449574	3335975	113599		67307	47411	0.52	0.5	0.02		71	38932	0.006
OWID_LIC		Low income	2021-05-09	5	9	2021	759558	1143	1713.29	18699	39	66	1141.94	1.718	2.576	28.112	0.059	0.099																			3480221	3366622	113599		30647	49728	0.52	0.51	0.02		75	41249	0.006
OWID_LIC		Low income	2021-05-10	5	10	2021	761130	1572	1779.57	18824	125	74.571	1144.3	2.363	2.675	28.3	0.188	0.112																			3486250	3372651	113599		6029	43137	0.52	0.51	0.02		65	34891	0.005
OWID_LIC		Low income	2021-05-11	5	11	2021	762663	1533	1730.43	18880	56	72.286	1146.61	2.305	2.602	28.385	0.084	0.109																			3853603	3681881	171722		367353	90121	0.58	0.55	0.03		135	73671	0.011
OWID_LIC		Low income	2021-05-12	5	12	2021	764368	1705	1711.14	18926	46	68.429	1149.17	2.563	2.573	28.454	0.069	0.103																			4323426	4085621	237805		469823	151465	0.65	0.61	0.04		228	125724	0.019
OWID_LIC		Low income	2021-05-13	5	13	2021	765948	1580	1577.57	18964	38	61.857	1151.54	2.375	2.372	28.511	0.057	0.093																			4356078	4118273	237805		32652	147363	0.65	0.62	0.04		222	121854	0.018
OWID_LIC		Low income	2021-05-14	5	14	2021	767282	1334	1500.43	19007	43	60.143	1153.55	2.006	2.256	28.576	0.065	0.09																			4414078	4163209	250869		58000	147402	0.66	0.63	0.04		222	120352	0.018
OWID_LIC		Low income	2021-05-15	5	15	2021	768176	894	1394.43	19035	28	53.571	1154.89	1.344	2.096	28.618	0.042	0.081																			4434523	4183654	250869		20445	140707	0.67	0.63	0.04		212	121097	0.018
OWID_LIC		Low income	2021-05-16	5	16	2021	769140	964	1368.86	19083	48	54.857	1156.34	1.449	2.058	28.69	0.072	0.082																			4464063	4213194	250869		29540	140549	0.67	0.63	0.04		211	120939	0.018
OWID_LIC		Low income	2021-05-17	5	17	2021	770156	1016	1289.43	19124	41	42.857	1157.87	1.527	1.939	28.751	0.062	0.064																			4508986	4252060	256926		44923	146105	0.68	0.64	0.04		220	125630	0.019
OWID_LIC		Low income	2021-05-18	5	18	2021	771573	1417	1272.86	19169	45	41.286	1160	2.13	1.914	28.819	0.068	0.062																			4616160	4343123	273037		107174	108937	0.69	0.65	0.04		164	94463	0.014
OWID_LIC		Low income	2021-05-19	5	19	2021	772975	1402	1229.57	19210	41	40.571	1162.11	2.108	1.849	28.881	0.062	0.061																			4666904	4388591	278313		50744	49068	0.7	0.66	0.04		74	43281	0.007
OWID_LIC		Low income	2021-05-20	5	20	2021	774624	1649	1239.43	19378	168	59.143	1164.59	2.479	1.863	29.133	0.253	0.089																			4747375	4446653	300722		80471	55900	0.71	0.67	0.05		84	46911	0.007
OWID_LIC		Low income	2021-05-21	5	21	2021	776263	1639	1283	19411	33	57.714	1167.05	2.464	1.929	29.183	0.05	0.087																			4851583	4548840	302743		104208	62501	0.73	0.68	0.05		94	55090	0.008
OWID_LIC		Low income	2021-05-22	5	22	2021	777615	1352	1348.43	19447	36	58.857	1169.08	2.033	2.027	29.237	0.054	0.088																			4891791	4586774	305017		40208	65324	0.74	0.69	0.05		98	57589	0.009
OWID_LIC		Low income	2021-05-23	5	23	2021	778717	1102	1368.14	19488	41	57.857	1170.74	1.657	2.057	29.299	0.062	0.087																			4974147	4664125	310022		82356	72869	0.75	0.7	0.05		110	64419	0.01
OWID_LIC		Low income	2021-05-24	5	24	2021	780103	1386	1421	19559	71	62.143	1172.82	2.084	2.136	29.405	0.107	0.093																			5061068	4728258	332810		86921	78869	0.76	0.71	0.05		119	68028	0.01
OWID_LIC		Low income	2021-05-25	5	25	2021	781775	1672	1457.43	19608	49	62.714	1175.34	2.514	2.191	29.479	0.074	0.094																			5107635	4774435	333200		46567	70211	0.77	0.72	0.05		106	61616	0.009
OWID_LIC		Low income	2021-05-26	5	26	2021	783636	1861	1523	19660	52	64.286	1178.14	2.798	2.29	29.557	0.078	0.097																			5256994	4870041	363359		149359	84299	0.79	0.73	0.05		127	68779	0.01
OWID_LIC		Low income	2021-05-27	5	27	2021	785311	1675	1526.71	19710	50	47.429	1180.65	2.518	2.295	29.632	0.075	0.071																			5344058	4941633	366958		87064	85240	0.8	0.74	0.06		128	70711	0.011
OWID_LIC		Low income	2021-05-28	5	28	2021	787931	2620	1666.86	19750	40	48.429	1184.59	3.939	2.506	29.693	0.06	0.073																			5362445	4960020	366958		18387	72980	0.81	0.75	0.06		110	58740	0.009
OWID_LIC		Low income	2021-05-29	5	29	2021	790207	2276	1798.86	19785	35	48.286	1188.02	3.422	2.704	29.745	0.053	0.073																			5508874	5084127	370392		146429	88155	0.83	0.76	0.06		133	71050	0.011
OWID_LIC		Low income	2021-05-30	5	30	2021	792077	1870	1908.57	19859	74	53	1190.83	2.811	2.869	29.856	0.111	0.08																			5789302	5269004	414510		280428	116451	0.87	0.79	0.06		175	86411	0.013
OWID_LIC		Low income	2021-05-31	5	31	2021	794442	2365	2048.43	19906	47	49.571	1194.38	3.556	3.08	29.927	0.071	0.075																			6067169	5464957	471386		277867	143729	0.91	0.82	0.07		216	105243	0.016
OWID_LIC		Low income	2021-06-01	6	1	2021	796749	2307	2139.14	19986	80	54	1197.85	3.468	3.216	30.047	0.12	0.081																			6081478	5474577	471386		14309	139120	0.91	0.82	0.07		209	100020	0.015
OWID_LIC		Low income	2021-06-02	6	2	2021	799634	2885	2285.43	20045	59	55	1202.19	4.337	3.436	30.136	0.089	0.083																			6214389	5543513	505819		132911	136771	0.93	0.83	0.08		206	96210	0.014
OWID_LIC		Low income	2021-06-03	6	3	2021	802754	3120	2491.86	20095	50	55	1206.88	4.691	3.746	30.211	0.075	0.083																			6238327	5563428	509842		23938	127753	0.94	0.84	0.08		192	88828	0.013
OWID_LIC		Low income	2021-06-04	6	4	2021	806770	4016	2691.29	20160	65	58.571	1212.92	6.038	4.046	30.309	0.098	0.088																			6251026	5576127	509842		12699	126940	0.94	0.84	0.08		191	88015	0.013
OWID_LIC		Low income	2021-06-05	6	5	2021	809577	2807	2767.14	20220	60	62.143	1217.14	4.22	4.16	30.399	0.09	0.093																			6305485	5588536	509842		54459	113802	0.95	0.84	0.08		171	72058	0.011
OWID_LIC		Low income	2021-06-06	6	6	2021	812836	3259	2965.57	20334	114	67.857	1222.04	4.9	4.459	30.571	0.171	0.102																			6536406	5640965	688334		230921	106729	0.98	0.85	0.1		160	53137	0.008
OWID_LIC		Low income	2021-06-07	6	7	2021	816469	3633	3146.71	20397	63	70.143	1227.5	5.462	4.731	30.665	0.095	0.105																			6703129	5786055	709967		166723	90851	1.01	0.87	0.11		137	45871	0.007
OWID_LIC		Low income	2021-06-08	6	8	2021	819452	2983	3243.29	20521	124	76.429	1231.98	4.485	4.876	30.852	0.186	0.115																			6903247	5925818	761334		200118	117396	1.04	0.89	0.11		176	64463	0.01
OWID_LIC		Low income	2021-06-09	6	9	2021	823195	3743	3365.86	20609	88	80.571	1237.61	5.627	5.06	30.984	0.132	0.121																			6919426	5938869	764462		16179	100720	1.04	0.89	0.11		151	56479	0.008
OWID_LIC		Low income	2021-06-10	6	10	2021	827659	4464	3557.86	20689	80	84.857	1244.32	6.711	5.349	31.104	0.12	0.128																			7073960	6038698	799026		154534	119376	1.06	0.91	0.12		179	67896	0.01
OWID_LIC		Low income	2021-06-11	6	11	2021	832238	4579	3638.29	20777	88	88.143	1251.2	6.884	5.47	31.237	0.132	0.133																			7092123	6053601	802286		18163	120157	1.07	0.91	0.12		181	68211	0.01
OWID_LIC		Low income	2021-06-12	6	12	2021	836038	3800	3780.14	20852	75	90.286	1256.92	5.713	5.683	31.349	0.113	0.136																			7119475	6064557	810327		27352	116284	1.07	0.91	0.12		175	68003	0.01
OWID_LIC		Low income	2021-06-13	6	13	2021	839833	3795	3856.71	20963	111	89.857	1262.62	5.705	5.798	31.516	0.167	0.135																			7140516	6067961	810327		21041	86301	1.07	0.91	0.12		130	60999	0.009
OWID_LIC		Low income	2021-06-14	6	14	2021	843876	4043	3915.29	21084	121	98.143	1268.7	6.078	5.886	31.698	0.182	0.148																			7308792	6186025	858207		168276	86523	1.1	0.93	0.13		130	57139	0.009
OWID_LIC		Low income	2021-06-15	6	15	2021	848052	4176	4085.71	21209	125	98.286	1274.98	6.278	6.143	31.886	0.188	0.148																			7393887	6249065	874273		85095	70091	1.11	0.94	0.13		105	46178	0.007
OWID_LIC		Low income	2021-06-16	6	16	2021	850481	2429	3898	21285	76	96.571	1278.63	3.652	5.86	32	0.114	0.145																			7431716	6273404	878222		37829	73184	1.12	0.94	0.13		110	47791	0.007
OWID_LIC		Low income	2021-06-17	6	17	2021	857029	6548	4195.71	21502	217	116.143	1288.48	9.844	6.308	32.327	0.326	0.175																			7459455	6283352	896013		27739	55071	1.12	0.94	0.13		83	34951	0.005
OWID_LIC		Low income	2021-06-18	6	18	2021	862372	5343	4304.86	21663	161	126.571	1296.51	8.033	6.472	32.569	0.242	0.19																			7478934	6295826	903018		19479	55259	1.12	0.95	0.14		83	34604	0.005
OWID_LIC		Low income	2021-06-19	6	19	2021	867281	4909	4463.29	21825	162	139	1303.89	7.38	6.71	32.812	0.244	0.209																			7496396	6299653	907166		17462	53846	1.13	0.95	0.14		81	33585	0.005
OWID_LIC		Low income	2021-06-20	6	20	2021	871187	3906	4479.14	21976	151	144.714	1309.76	5.872	6.734	33.039	0.227	0.218																			7677885	6445996	939187		181489	76767	1.15	0.97	0.14		115	54005	0.008
OWID_LIC		Low income	2021-06-21	6	21	2021	876007	4820	4590.14	22106	130	146	1317.01	7.246	6.901	33.235	0.195	0.219																			7738557	6489152	956703		60672	61395	1.16	0.98	0.14		92	43304	0.007
OWID_LIC		Low income	2021-06-22	6	22	2021	880591	4584	4648.43	22264	158	150.714	1323.9	6.892	6.989	33.472	0.238	0.227																			7923016	6626114	996842		184459	75590	1.19	1	0.15		114	53864	0.008
OWID_LIC		Low income	2021-06-23	6	23	2021	885954	5363	5067.57	22403	139	159.714	1331.96	8.063	7.619	33.681	0.209	0.24																			7988641	6637497	1014181		65625	79561	1.2	1	0.15		120	52013	0.008
OWID_LIC		Low income	2021-06-24	6	24	2021	891338	5384	4901.29	22558	155	150.857	1340.06	8.094	7.369	33.914	0.233	0.227																			8127114	6732710	1057441		138473	95380	1.22	1.01	0.16		143	64194	0.01
OWID_LIC		Low income	2021-06-25	6	25	2021	896984	5646	4944.57	22692	134	147	1348.55	8.488	7.434	34.116	0.201	0.221																			8127812	6733185	1057664		698	92697	1.22	1.01	0.16		139	62480	0.009
OWID_LIC		Low income	2021-06-26	6	26	2021	901973	4989	4956	22849	157	146.286	1356.05	7.501	7.451	34.352	0.236	0.22																			8140163	6733857	1058150		12351	91967	1.22	1.01	0.16		138	62029	0.009
OWID_LIC		Low income	2021-06-27	6	27	2021	905906	3933	4959.86	22970	121	142	1361.96	5.913	7.457	34.534	0.182	0.213																			8236141	6820069	1067705		95978	79751	1.24	1.03	0.16		120	53439	0.008
OWID_LIC		Low income	2021-06-28	6	28	2021	910151	4245	4877.71	23136	166	147.143	1368.34	6.382	7.333	34.783	0.25	0.221																			8377096	6895606	1095295		140955	91220	1.26	1.04	0.16		137	58065	0.009
OWID_LIC		Low income	2021-06-29	6	29	2021	914079	3928	4784	23273	137	144.143	1374.25	5.905	7.192	34.989	0.206	0.217																			8427934	6922820	1113299		50838	72131	1.27	1.04	0.17		108	42387	0.006
OWID_LIC		Low income	2021-06-30	6	30	2021	918359	4280	4629.29	23412	139	144.143	1380.68	6.435	6.96	35.198	0.209	0.217																			8492809	6982711	1117735		64875	72024	1.28	1.05	0.17		108	49316	0.007
OWID_LIC		Low income	2021-07-01	7	1	2021	923951	5592	4659	23592	180	147.714	1389.09	8.407	7.004	35.469	0.271	0.222																			8625019	6985664	1117735		132210	71129	1.3	1.05	0.17		107	36136	0.005
OWID_LIC		Low income	2021-07-02	7	2	2021	929844	5893	4694.29	23752	160	151.429	1397.95	8.86	7.057	35.709	0.241	0.228																			8632664	6993309	1117735		7645	72122	1.3	1.05	0.17		108	37161	0.006
OWID_LIC		Low income	2021-07-03	7	3	2021	934860	5016	4698.14	23861	109	144.571	1405.49	7.541	7.063	35.873	0.164	0.217																			8679383	7001476	1120153		46719	77031	1.3	1.05	0.17		116	38231	0.006
OWID_LIC		Low income	2021-07-04	7	4	2021	939328	4468	4774.57	23991	130	145.857	1412.21	6.717	7.178	36.069	0.195	0.219																			8841381	7068117	1184452		161998	86463	1.33	1.06	0.18		130	35435	0.005
OWID_LIC		Low income	2021-07-05	7	5	2021	943505	4177	4764.86	24966	975	261.429	1418.49	6.28	7.164	37.534	1.466	0.393																			8989611	7134531	1260144		148230	87502	1.35	1.07	0.19		132	34132	0.005
OWID_LIC		Low income	2021-07-06	7	6	2021	949194	5689	5016.43	25115	149	263.143	1427.04	8.553	7.542	37.758	0.224	0.396																			9082778	7188689	1299153		93167	93549	1.37	1.08	0.2		141	37981	0.006
OWID_LIC		Low income	2021-07-07	7	7	2021	953378	4184	5002.71	25224	109	258.857	1433.33	6.29	7.521	37.922	0.164	0.389																			9125223	7210002	1320285		42445	90345	1.37	1.08	0.2		136	32470	0.005
OWID_LIC		Low income	2021-07-08	7	8	2021	959008	5630	5008.14	25352	128	251.429	1441.79	8.464	7.529	38.115	0.192	0.378																			9128570	7212490	1321144		3347	71936	1.37	1.08	0.2		108	32404	0.005
OWID_LIC		Low income	2021-07-09	7	9	2021	964327	5319	4926.14	25505	153	250.429	1449.79	7.997	7.406	38.345	0.23	0.376																			9153690	7233376	1325378		25120	74432	1.38	1.09	0.2		112	34295	0.005
OWID_LIC		Low income	2021-07-10	7	10	2021	969826	5499	4995.14	25656	151	256.429	1458.06	8.267	7.51	38.572	0.227	0.386																			9176283	7237140	1325378		22593	70986	1.38	1.09	0.2		107	33666	0.005
OWID_LIC		Low income	2021-07-11	7	11	2021	973467	3641	4877	25809	153	259.714	1463.53	5.474	7.332	38.802	0.23	0.39																			9218032	7257731	1346536		41749	53807	1.39	1.09	0.2		81	27088	0.004
OWID_LIC		Low income	2021-07-12	7	12	2021	978251	4784	4963.71	25952	143	140.857	1470.72	7.192	7.463	39.017	0.215	0.212																			9319735	7304618	1374755		101703	47161	1.4	1.1	0.21		71	24298	0.004
OWID_LIC		Low income	2021-07-13	7	13	2021	983282	5031	4869.71	26102	150	141	1478.29	7.564	7.321	39.242	0.226	0.212																			9333196	7319432	1379205		13461	35774	1.4	1.1	0.21		54	18678	0.003
OWID_LIC		Low income	2021-07-14	7	14	2021	988629	5347	5035.86	26280	178	150.857	1486.33	8.039	7.571	39.51	0.268	0.227																			9412377	7334707	1381036		79181	41022	1.42	1.1	0.21		62	17815	0.003
OWID_LIC		Low income	2021-07-15	7	15	2021	994245	5616	5033.86	26449	169	156.714	1494.77	8.443	7.568	39.764	0.254	0.236																			9430388	7350777	1382977		18011	43117	1.42	1.11	0.21		65	19755	0.003
OWID_LIC		Low income	2021-07-16	7	16	2021	999628	5383	5043	26630	181	160.714	1502.86	8.093	7.582	40.036	0.272	0.242																			9454882	7373957	1384291		24494	43027	1.42	1.11	0.21		65	20083	0.003
OWID_LIC		Low income	2021-07-17	7	17	2021	1006460	6832	5233.43	26753	123	156.714	1513.13	10.271	7.868	40.221	0.185	0.236																			9472808	7391883	1384291		17926	42361	1.42	1.11	0.21		64	22106	0.003
OWID_LIC		Low income	2021-07-18	7	18	2021	1013015	6555	5649.71	26919	166	158.571	1522.99	9.855	8.494	40.471	0.25	0.238																			9678158	7466171	1443494		205350	65732	1.46	1.12	0.22		99	29777	0.004
OWID_LIC		Low income	2021-07-19	7	19	2021	1017702	4687	5635.86	27081	162	161.286	1530.04	7.047	8.473	40.714	0.244	0.242																			9984796	7573505	1665730		306638	95009	1.5	1.14	0.25		143	38412	0.006
OWID_LIC		Low income	2021-07-20	7	20	2021	1022657	4955	5625	27206	125	157.714	1537.48	7.449	8.457	40.902	0.188	0.237																			9999578	7588287	1665730		14782	95197	1.5	1.14	0.25		143	38408	0.006
OWID_LIC		Low income	2021-07-21	7	21	2021	1027099	4442	5495.71	27325	119	149.286	1544.16	6.678	8.262	41.081	0.179	0.224																			10009260	7591384	1666984		9682	85269	1.5	1.14	0.25		128	36668	0.006
OWID_LIC		Low income	2021-07-22	7	22	2021	1032887	5788	5520.29	27492	167	149	1552.87	8.702	8.299	41.332	0.251	0.224																			10024472	7623208	1666984		15212	84869	1.51	1.15	0.25		128	38919	0.006
OWID_LIC		Low income	2021-07-23	7	23	2021	1037530	4643	5414.57	27602	110	138.857	1559.85	6.98	8.14	41.497	0.165	0.209																			10029522	7632667	1666984		5050	82091	1.51	1.15	0.25		123	36959	0.006
OWID_LIC		Low income	2021-07-24	7	24	2021	1041531	4001	5010.14	27744	142	141.571	1565.86	6.015	7.532	41.711	0.213	0.213																			10121612	7645938	1667247		92090	92686	1.52	1.15	0.25		139	36294	0.005
OWID_LIC		Low income	2021-07-25	7	25	2021	1045474	3943	4637	27888	144	138.429	1571.79	5.928	6.971	41.927	0.216	0.208																			10139720	7660181	1671112		18108	65937	1.52	1.15	0.25		99	27716	0.004
OWID_LIC		Low income	2021-07-26	7	26	2021	1052256	6782	4936.29	28048	160	138.143	1581.98	10.196	7.421	42.168	0.241	0.208																			10164037	7665057	1690553		24317	25606	1.53	1.15	0.25		38	13079	0.002
OWID_LIC		Low income	2021-07-27	7	27	2021	1057326	5070	4952.71	28181	133	139.286	1589.61	7.622	7.446	42.368	0.2	0.209																			10206702	7687570	1710705		42665	29589	1.53	1.16	0.26		44	14183	0.002
OWID_LIC		Low income	2021-07-28	7	28	2021	1063497	6171	5199.71	28331	150	143.714	1598.88	9.278	7.817	42.593	0.226	0.216																			10301451	7722163	1746692		94749	41742	1.55	1.16	0.26		63	18683	0.003
OWID_LIC		Low income	2021-07-29	7	29	2021	1068927	5430	5148.57	28470	139	139.714	1607.05	8.164	7.74	42.802	0.209	0.21																			10309225	7729631	1746998		7774	40679	1.55	1.16	0.26		61	15203	0.002
OWID_LIC		Low income	2021-07-30	7	30	2021	1075133	6206	5371.86	28630	160	146.857	1616.38	9.33	8.076	43.043	0.241	0.221																			10500052	7821369	1837360		190827	67219	1.58	1.18	0.28		101	26957	0.004
OWID_LIC		Low income	2021-07-31	7	31	2021	1080605	5472	5582	28776	146	147.429	1624.61	8.227	8.392	43.262	0.219	0.222																			10512117	7828332	1842462		12065	55786	1.58	1.18	0.28		84	26056	0.004
OWID_LIC		Low income	2021-08-01	8	1	2021	1084185	3580	5530.14	28900	124	144.571	1629.99	5.382	8.314	43.449	0.186	0.217																			10528650	7841992	1845335		16533	55561	1.58	1.18	0.28		84	25973	0.004
OWID_LIC		Low income	2021-08-02	8	2	2021	1088649	4464	5199	29045	145	142.429	1636.7	6.711	7.816	43.667	0.218	0.214																			10564040	7870496	1846082		35390	57143	1.59	1.18	0.28		86	29348	0.004
OWID_LIC		Low income	2021-08-03	8	3	2021	1093997	5348	5238.71	29256	211	153.571	1644.74	8.04	7.876	43.984	0.317	0.231																			10639698	7925255	1859047		75658	61857	1.6	1.19	0.28		93	33955	0.005
OWID_LIC		Low income	2021-08-04	8	4	2021	1098465	4468	4995.43	29382	126	150.143	1651.46	6.717	7.51	44.174	0.189	0.226																			10663324	7948698	1859230		23626	51696	1.6	1.2	0.28		78	32362	0.005
OWID_LIC		Low income	2021-08-05	8	5	2021	1103402	4937	4925	29485	103	145	1658.88	7.422	7.404	44.328	0.155	0.218																			10698902	7963251	1878057		35578	55668	1.61	1.2	0.28		84	33374	0.005
OWID_LIC		Low income	2021-08-06	8	6	2021	1108691	5289	4794	29605	120	139.286	1666.83	7.952	7.207	44.509	0.18	0.209																			10725728	7988400	1879734		26826	32239	1.61	1.2	0.28		48	23862	0.004
OWID_LIC		Low income	2021-08-07	8	7	2021	1113405	4714	4685.71	29745	140	138.429	1673.92	7.087	7.045	44.719	0.21	0.208																								31409					47	23661	0.004
OWID_LIC		Low income	2021-08-08	8	8	2021	1116396	2991	4601.57	29828	83	132.571	1678.41	4.497	6.918	44.844	0.125	0.199																			10738236	7999513	1881129			29941	1.61	1.2	0.28		45	22503	0.003
OWID_LIC		Low income	2021-08-09	8	9	2021	1119949	3553	4471.43	29938	110	127.571	1683.76	5.342	6.722	45.009	0.165	0.192																			11893761	8747948	2072567		1155525	189960	1.79	1.32	0.31		286	125350	0.019
OWID_LIC		Low income	2021-08-10	8	10	2021	1128651	8702	4950.57	30041	103	112.143	1696.84	13.083	7.443	45.164	0.155	0.169																			11936303	8790089	2105756		42542	185229	1.79	1.32	0.32		278	123548	0.019
OWID_LIC		Low income	2021-08-11	8	11	2021	1133477	4826	5001.71	30147	106	109.286	1704.1	7.256	7.52	45.324	0.159	0.164																			11954945	8804245	2106162		18642	184517	1.8	1.32	0.32		277	122221	0.018
OWID_LIC		Low income	2021-08-12	8	12	2021	1137510	4033	4872.57	30267	120	111.714	1710.16	6.063	7.326	45.504	0.18	0.168																			12423995	9102580	2274994		469050	246442	1.87	1.37	0.34		371	162761	0.024
OWID_LIC		Low income	2021-08-13	8	13	2021	1141944	4434	4750.43	30380	113	110.714	1716.82	6.666	7.142	45.674	0.17	0.166																			12432575	9111160	2274994		8580	243835	1.87	1.37	0.34		367	160394	0.024
OWID_LIC		Low income	2021-08-14	8	14	2021	1145219	3275	4544.86	30470	90	103.571	1721.75	4.924	6.833	45.809	0.135	0.156																			12474675	9153260	2317094		42100	248956	1.88	1.38	0.35		374	165615	0.025
OWID_LIC		Low income	2021-08-15	8	15	2021	1148294	3075	4556.86	30586	116	108.286	1726.37	4.623	6.851	45.984	0.174	0.163																			12485283	9163309	2321204		10608	249578	1.88	1.38	0.35		375	166257	0.025
OWID_LIC		Low income	2021-08-16	8	16	2021	1151063	2769	4444.86	30676	90	105.429	1730.53	4.163	6.682	46.119	0.135	0.159																			12687670	9185835	2467500		202387	113416	1.91	1.38	0.37		171	62555	0.009
OWID_LIC		Low income	2021-08-17	8	17	2021	1154722	3659	3724.43	30774	98	104.714	1736.04	5.501	5.599	46.266	0.147	0.157																			12728974	9220991	2488345		41304	113239	1.91	1.39	0.37		170	61557	0.009
OWID_LIC		Low income	2021-08-18	8	18	2021	1158647	3925	3595.71	30873	99	103.714	1741.94	5.901	5.406	46.415	0.149	0.156																			12756188	9241680	2507259		27214	114463	1.92	1.39	0.38		172	62491	0.009
OWID_LIC		Low income	2021-08-19	8	19	2021	1161683	3036	3453.29	30967	94	100	1746.5	4.564	5.192	46.556	0.141	0.15																			13107874	9579265	2534299		351686	97697	1.97	1.44	0.38		147	68098	0.01
OWID_LIC		Low income	2021-08-20	8	20	2021	1165561	3878	3373.86	31052	85	96	1752.33	5.83	5.072	46.684	0.128	0.144																			13659864	10045836	3053913		551990	175327	2.05	1.51	0.46		264	133525	0.02
OWID_LIC		Low income	2021-08-21	8	21	2021	1168308	2747	3298.43	31108	56	91.143	1756.46	4.13	4.959	46.768	0.084	0.137																			13796792	10048006	3060535		136928	188874	2.07	1.51	0.46		284	127821	0.019
OWID_LIC		Low income	2021-08-22	8	22	2021	1171172	2864	3268.29	31215	107	89.857	1760.77	4.306	4.914	46.929	0.161	0.135																			14247871	10152946	3147653		451079	251798	2.14	1.53	0.47		379	141377	0.021
OWID_LIC		Low income	2021-08-23	8	23	2021	1194894	23722	6261.57	31310	95	90.571	1796.43	35.664	9.414	47.072	0.143	0.136																			14451848	10340099	3289115		203977	252025	2.17	1.55	0.49		379	164895	0.025
OWID_LIC		Low income	2021-08-24	8	24	2021	1198421	3527	6242.71	31381	71	86.714	1801.73	5.303	9.385	47.179	0.107	0.13																			14493074	10348587	3300773		41226	252014	2.18	1.56	0.5		379	161085	0.024
OWID_LIC		Low income	2021-08-25	8	25	2021	1203193	4772	6363.71	31475	94	86	1808.91	7.174	9.567	47.32	0.141	0.129																			15249507	11303034	3462225		756433	356188	2.29	1.7	0.52		536	294479	0.044
OWID_LIC		Low income	2021-08-26	8	26	2021	1207297	4104	6516.29	31563	88	85.143	1815.08	6.17	9.797	47.453	0.132	0.128																			15253347	11303034	3462225		3840	306496	2.29	1.7	0.52		461	246253	0.037
OWID_LIC		Low income	2021-08-27	8	27	2021	1211353	4056	6541.71	31638	75	83.714	1821.17	6.098	9.835	47.565	0.113	0.126																			15405414	11392747	3501288		152067	249364	2.32	1.71	0.53		375	192416	0.029
OWID_LIC		Low income	2021-08-28	8	28	2021	1215296	3943	6712.57	31708	70	85.714	1827.1	5.928	10.092	47.671	0.105	0.129																			15456273	11434302	3506115		50859	237069	2.32	1.72	0.53		356	198042	0.03
OWID_LIC		Low income	2021-08-29	8	29	2021	1217951	2655	6682.71	31784	76	81.286	1831.1	3.992	10.047	47.785	0.114	0.122																			15956053	11743455	3700778		499780	244026	2.4	1.77	0.56		367	227216	0.034
OWID_LIC		Low income	2021-08-30	8	30	2021	1220687	2736	3684.71	31875	91	80.714	1835.21	4.113	5.54	47.922	0.137	0.121																			16069394	11894638	3915841		113341	231078	2.42	1.79	0.59		347	222077	0.033
OWID_LIC		Low income	2021-08-31	8	31	2021	1223492	2805	3581.57	31948	73	81	1839.42	4.217	5.385	48.031	0.11	0.122																			16895634	11953982	3943807		826240	343223	2.54	1.8	0.59		516	229342	0.034
OWID_LIC		Low income	2021-09-01	9	1	2021	1227459	3967	3466.57	32023	75	78.286	1845.39	5.964	5.212	48.144	0.113	0.118																			17072267	12110267	4077174		176633	260394	2.57	1.82	0.61		391	115319	0.017
OWID_LIC		Low income	2021-09-02	9	2	2021	1230859	3400	3366	32108	85	77.857	1850.5	5.112	5.061	48.272	0.128	0.117																			17123596	12110267	4077174		51329	267178	2.57	1.82	0.61		402	115319	0.017
OWID_LIC		Low income	2021-09-03	9	3	2021	1234477	3618	3303.43	32196	88	79.714	1855.94	5.439	4.966	48.404	0.132	0.12																			17175152	12137268	4088055		51556	252820	2.58	1.82	0.61		380	106360	0.016
OWID_LIC		Low income	2021-09-04	9	4	2021	1237154	2677	3122.57	32258	62	78.571	1859.96	4.025	4.695	48.497	0.093	0.118																			17193208	12143730	4096123		18056	248134	2.58	1.83	0.62		373	101347	0.015
OWID_LIC		Low income	2021-09-05	9	5	2021	1239890	2736	3134.14	32311	53	75.286	1864.08	4.113	4.712	48.577	0.08	0.113																			17329135	12202250	4159275		135927	196155	2.61	1.83	0.63		295	65542	0.01
OWID_LIC		Low income	2021-09-06	9	6	2021	1242265	2375	3082.57	32394	83	74.143	1867.65	3.571	4.634	48.702	0.125	0.111																			17944036	12418933	4419056		614901	267806	2.7	1.87	0.66		403	74899	0.011
OWID_LIC		Low income	2021-09-07	9	7	2021	1245736	3471	3177.71	32461	67	73.286	1872.87	5.218	4.777	48.803	0.101	0.11																			17958739	12423446	4424724		14703	151872	2.7	1.87	0.67		228	67066	0.01
OWID_LIC		Low income	2021-09-08	9	8	2021	1248663	2927	3029.14	32532	71	72.714	1877.27	4.401	4.554	48.909	0.107	0.109																			18299424	12444548	4644792		340685	175308	2.75	1.87	0.7		264	47754	0.007
OWID_LIC		Low income	2021-09-09	9	9	2021	1252082	3419	3031.86	32617	85	72.714	1882.41	5.14	4.558	49.037	0.128	0.109																			18422980	12479291	4650989		123556	185626	2.77	1.88	0.7		279	52718	0.008
OWID_LIC		Low income	2021-09-10	9	10	2021	1256366	4284	3127	32693	76	71	1888.85	6.441	4.701	49.151	0.114	0.107																			18514287	12534997	4688537		91307	191305	2.78	1.88	0.7		288	56818	0.009
OWID_LIC		Low income	2021-09-11	9	11	2021	1258161	1795	3001	32752	59	70.571	1891.55	2.699	4.512	49.24	0.089	0.106																			18560883	12555882	4711643		46596	195382	2.79	1.89	0.71		294	58879	0.009
OWID_LIC		Low income	2021-09-12	9	12	2021	1259860	1699	2852.86	32816	64	72.143	1894.1	2.554	4.289	49.336	0.096	0.108																			18695647	12653203	4817087		134764	195216	2.81	1.9	0.72		293	64422	0.01
OWID_LIC		Low income	2021-09-13	9	13	2021	1262068	2208	2829	32908	92	73.429	1897.42	3.32	4.253	49.475	0.138	0.11																			19136801	12907988	5435734		441154	170395	2.88	1.94	0.82		256	69865	0.011
OWID_LIC		Low income	2021-09-14	9	14	2021	1265172	3104	2776.57	33008	100	78.143	1902.09	4.667	4.174	49.625	0.15	0.117																			20585496	13190924	6603583		1448695	375251	3.09	1.98	0.99		564	109640	0.016
OWID_LIC		Low income	2021-09-15	9	15	2021	1268524	3352	2837.29	33086	78	79.143	1907.13	5.039	4.266	49.742	0.117	0.119																			20696490	13257341	6670121		110994	342438	3.11	1.99	1		515	116113	0.017
OWID_LIC		Low income	2021-09-16	9	16	2021	1271383	2859	2757.29	33164	78	78.143	1911.43	4.298	4.145	49.86	0.117	0.117																			20746710	13301812	6680251		50220	331961	3.12	2	1		499	117503	0.018
OWID_LIC		Low income	2021-09-17	9	17	2021	1274788	3405	2631.71	33267	103	82	1916.55	5.119	3.957	50.014	0.155	0.123																			21029001	13401943	6864221		282291	359245	3.16	2.01	1.03		540	123849	0.019
OWID_LIC		Low income	2021-09-18	9	18	2021	1277373	2585	2744.57	33349	82	85.286	1920.43	3.886	4.126	50.138	0.123	0.128																			21346557	13415311	7169395		317556	397953	3.21	2.02	1.08		598	122776	0.018
OWID_LIC		Low income	2021-09-19	9	19	2021	1279035	1662	2739.29	33395	46	82.714	1922.93	2.499	4.118	50.207	0.069	0.124																			21735394	13509841	7329382		388837	434250	3.27	2.03	1.1		653	122377	0.018
OWID_LIC		Low income	2021-09-20	9	20	2021	1281134	2099	2723.71	33490	95	83.143	1926.09	3.156	4.095	50.35	0.143	0.125																			22102292	13678609	7611812		366898	423642	3.32	2.06	1.14		637	110089	0.017
OWID_LIC		Low income	2021-09-21	9	21	2021	1283880	2746	2672.57	33567	77	79.857	1930.21	4.128	4.018	50.465	0.116	0.12																			22239838	13775941	7657749		137546	236335	3.34	2.07	1.15		355	83574	0.013
OWID_LIC		Low income	2021-09-22	9	22	2021	1288537	4657	2859	33650	83	80.571	1937.21	7.001	4.298	50.59	0.125	0.121																			23170946	14753746	7895545		931108	353494	3.48	2.22	1.19		531	213772	0.032
OWID_LIC		Low income	2021-09-23	9	23	2021	1291548	3011	2880.71	33761	111	85.286	1941.74	4.527	4.331	50.757	0.167	0.128																			23527729	14959044	8048909		356783	397288	3.54	2.25	1.21		597	236747	0.036
OWID_LIC		Low income	2021-09-24	9	24	2021	1294512	2964	2817.71	33864	103	85.286	1946.2	4.456	4.236	50.912	0.155	0.128																			23754096	15149811	8085944		226367	389299	3.57	2.28	1.22		585	249695	0.038
OWID_LIC		Low income	2021-09-25	9	25	2021	1296717	2205	2763.43	33944	80	85	1949.51	3.315	4.155	51.032	0.12	0.128																			23775180	15166485	8091799		21084	346946	3.57	2.28	1.22		522	250168	0.038
OWID_LIC		Low income	2021-09-26	9	26	2021	1298465	1748	2775.71	34008	64	87.571	1952.14	2.628	4.173	51.128	0.096	0.132																			24222961	15351933	8354487		447781	355367	3.64	2.31	1.26		534	263156	0.04
OWID_LIC		Low income	2021-09-27	9	27	2021	1300492	2027	2765.43	34092	84	86	1955.19	3.047	4.158	51.255	0.126	0.129																			24266709	15374973	8518571		43748	309202	3.65	2.31	1.28		465	242338	0.036
OWID_LIC		Low income	2021-09-28	9	28	2021	1303333	2841	2779	34167	75	85.714	1959.46	4.271	4.178	51.367	0.113	0.129																			24391025	15420971	8596889		124316	307312	3.67	2.32	1.29		462	235004	0.035
OWID_LIC		Low income	2021-09-29	9	29	2021	1305443	2110	2415.14	34256	89	86.571	1962.63	3.172	3.631	51.501	0.134	0.13																			24791246	15814798	8731355		400221	231471	3.73	2.38	1.31		348	151579	0.023
OWID_LIC		Low income	2021-09-30	9	30	2021	1308023	2580	2353.57	34342	86	83	1966.51	3.879	3.538	51.631	0.129	0.125																			25335737	15995068	8777247		544491	258287	3.81	2.4	1.32		388	148003	0.022
OWID_LIC		Low income	2021-10-01	10	1	2021	1310561	2538	2292.71	34420	78	79.429	1970.33	3.816	3.447	51.748	0.117	0.119																			25529490	16153845	8824906		193753	253628	3.84	2.43	1.33		381	143433	0.022
OWID_LIC		Low income	2021-10-02	10	2	2021	1312396	1835	2239.86	34490	70	78	1973.09	2.759	3.367	51.853	0.105	0.117																			25532779	16156852	8825595		3289	251086	3.84	2.43	1.33		377	141481	0.021
OWID_LIC		Low income	2021-10-03	10	3	2021	1314261	1865	2256.57	34572	82	80.571	1975.89	2.804	3.393	51.976	0.123	0.121																			25585005	16184663	8850223		52226	194578	3.85	2.43	1.33		293	118961	0.018
OWID_LIC		Low income	2021-10-04	10	4	2021	1315691	1430	2171.29	34669	97	82.429	1978.04	2.15	3.264	52.122	0.146	0.124																			25614521	16207323	8857143		29516	192545	3.85	2.44	1.33		289	118907	0.018
OWID_LIC		Low income	2021-10-05	10	5	2021	1318033	2342	2100	34745	76	82.571	1981.56	3.521	3.157	52.236	0.114	0.124																			25680217	16247150	8874716		65696	184170	3.86	2.44	1.33		277	118026	0.018
OWID_LIC		Low income	2021-10-06	10	6	2021	1321321	3288	2268.29	34838	93	83.143	1986.5	4.943	3.41	52.376	0.14	0.125																			25827521	16359727	8910584		147304	148039	3.88	2.46	1.34		223	77847	0.012
OWID_LIC		Low income	2021-10-07	10	7	2021	1323379	2058	2193.71	34901	63	79.857	1989.6	3.094	3.298	52.471	0.095	0.12																			26420920	16944017	8920639		593399	155026	3.97	2.55	1.34		233	135564	0.02
OWID_LIC		Low income	2021-10-08	10	8	2021	1325325	1946	2109.14	35000	99	82.857	1992.52	2.926	3.171	52.62	0.149	0.125																			26578654	17052451	8969738		157734	149881	4	2.56	1.35		225	128372	0.019
OWID_LIC		Low income	2021-10-09	10	9	2021	1326654	1329	2036.86	35049	49	79.857	1994.52	1.998	3.062	52.693	0.074	0.12																			26634988	17103090	9013241		56334	157458	4	2.57	1.36		237	135177	0.02
OWID_LIC		Low income	2021-10-10	10	10	2021	1328104	1450	1977.57	35144	95	81.714	1996.7	2.18	2.973	52.836	0.143	0.123																			26868914	17221191	9129566		233926	183416	4.04	2.59	1.37		276	148075	0.022
OWID_LIC		Low income	2021-10-11	10	11	2021	1329553	1449	1980.29	35206	62	76.714	1998.88	2.178	2.977	52.929	0.093	0.115																			27041373	17257544	9269512		172459	203836	4.07	2.59	1.39		306	150032	0.023
OWID_LIC		Low income	2021-10-12	10	12	2021	1331195	1642	1880.29	35279	73	76.286	2001.35	2.469	2.827	53.039	0.11	0.115																			27366065	17497141	9391061		324692	240835	4.11	2.63	1.41		362	178570	0.027
OWID_LIC		Low income	2021-10-13	10	13	2021	1333225	2030	1700.57	35360	81	74.571	2004.4	3.052	2.557	53.161	0.122	0.112																			27443667	17552517	9413287		77602	230878	4.13	2.64	1.42		347	170399	0.026
OWID_LIC		Low income	2021-10-14	10	14	2021	1335009	1784	1661.43	35417	57	73.714	2007.08	2.682	2.498	53.247	0.086	0.111																			28348768	18409805	9463188		905101	275407	4.26	2.77	1.42		414	209398	0.031
OWID_LIC		Low income	2021-10-15	10	15	2021	1336498	1489	1596.14	35460	43	65.714	2009.32	2.239	2.4	53.311	0.065	0.099																			29083333	18804252	9650284		734565	357811	4.37	2.83	1.45		538	250257	0.038
OWID_LIC		Low income	2021-10-16	10	16	2021	1337638	1140	1569.14	35567	107	74	2011.04	1.714	2.359	53.472	0.161	0.111																			29095366	18812029	9654996		12033	351483	4.37	2.83	1.45		528	244134	0.037
OWID_LIC		Low income	2021-10-17	10	17	2021	1338794	1156	1527.14	35617	50	67.571	2012.77	1.738	2.296	53.547	0.075	0.102																			29180417	18843654	9708632		85051	330215	4.39	2.83	1.46		496	231780	0.035
OWID_LIC		Low income	2021-10-18	10	18	2021	1340262	1468	1529.86	35671	54	66.429	2014.98	2.207	2.3	53.629	0.081	0.1																			29275655	18888003	9792446		95238	319183	4.4	2.84	1.47		480	232923	0.035
OWID_LIC		Low income	2021-10-19	10	19	2021	1341342	1080	1449.57	35727	56	64	2016.6	1.624	2.179	53.713	0.084	0.096																			29331696	18931292	9836987		56041	280804	4.41	2.85	1.48		422	204879	0.031
OWID_LIC		Low income	2021-10-20	10	20	2021	1342827	1485	1371.71	35785	58	60.714	2018.84	2.233	2.062	53.8	0.087	0.091																			29740108	19658923	9865656		408412	328063	4.47	2.96	1.48		493	300915	0.045
OWID_LIC		Low income	2021-10-21	10	21	2021	1344275	1448	1323.71	35844	59	61	2021.01	2.177	1.99	53.889	0.089	0.092																			31022018	20721343	10470182		1281910	381893	4.66	3.12	1.57		574	330220	0.05
OWID_LIC		Low income	2021-10-22	10	22	2021	1345602	1327	1300.57	35883	39	60.429	2023.01	1.995	1.955	53.947	0.059	0.091																			31159737	20836674	10506232		137719	296629	4.68	3.13	1.58		446	290346	0.044
OWID_LIC		Low income	2021-10-23	10	23	2021	1346758	1156	1302.86	35986	103	59.857	2024.75	1.738	1.959	54.102	0.155	0.09																			31380427	21038875	10526270		220690	326437	4.72	3.16	1.58		491	318121	0.048
OWID_LIC		Low income	2021-10-24	10	24	2021	1347459	701	1237.86	36015	29	56.857	2025.8	1.054	1.861	54.146	0.044	0.085																			31573926	21104445	10641894		193499	341930	4.75	3.17	1.6		514	322970	0.049
OWID_LIC		Low income	2021-10-25	10	25	2021	1349367	1908	1300.71	36092	77	60.143	2028.67	2.869	1.956	54.262	0.116	0.09																			31654881	21162055	10666445		80955	339889	4.76	3.18	1.6		511	324865	0.049
OWID_LIC		Low income	2021-10-26	10	26	2021	1350406	1039	1294.86	36133	41	58	2030.23	1.562	1.947	54.323	0.062	0.087																			31949410	21287420	10839895		294529	373959	4.8	3.2	1.63		562	336590	0.051
OWID_LIC		Low income	2021-10-27	10	27	2021	1351539	1133	1244.57	36185	52	57.143	2031.93	1.703	1.871	54.401	0.078	0.086																			32190039	21407001	10971504		240629	349990	4.84	3.22	1.65		526	249725	0.038
OWID_LIC		Low income	2021-10-28	10	28	2021	1352481	942	1172.29	36229	44	55	2033.35	1.416	1.762	54.467	0.066	0.083																			33869708	22576111	11294376		1679669	406813	5.09	3.39	1.7		612	264967	0.04
OWID_LIC		Low income	2021-10-29	10	29	2021	1353544	1063	1134.57	36255	26	53.143	2034.95	1.598	1.706	54.507	0.039	0.08																			34112847	22758380	11436402		243139	421873	5.13	3.42	1.72		634	274529	0.041
OWID_LIC		Low income	2021-10-30	10	30	2021	1354458	914	1100	36290	35	43.429	2036.32	1.374	1.654	54.559	0.053	0.065																			34196703	22800991	11479828		83856	402325	5.14	3.43	1.73		605	251731	0.038
OWID_LIC		Low income	2021-10-31	10	31	2021	1354931	473	1067.43	36320	30	43.571	2037.03	0.711	1.605	54.604	0.045	0.066																			35566630	23916352	11804418		1369927	570386	5.35	3.6	1.77		858	401701	0.06
OWID_LIC		Low income	2021-11-01	11	1	2021	1356136	1205	967	36359	39	38.143	2038.85	1.812	1.454	54.663	0.059	0.057																			35633234	23961099	11873615		66604	568336	5.36	3.6	1.79		854	399863	0.06
OWID_LIC		Low income	2021-11-02	11	2	2021	1357120	984	959.143	36402	43	38.429	2040.33	1.479	1.442	54.728	0.065	0.058																			35777130	24055166	11978194		143896	546817	5.38	3.62	1.8		822	395392	0.059
OWID_LIC		Low income	2021-11-03	11	3	2021	1358241	1121	957.429	36434	32	35.571	2042.01	1.685	1.439	54.776	0.048	0.053																			35898720	24144084	12013766		121590	529812	5.4	3.63	1.81		797	391012	0.059
OWID_LIC		Low income	2021-11-04	11	4	2021	1358841	600	908.571	36466	32	33.857	2042.91	0.902	1.366	54.824	0.048	0.051																			37628159	25458306	12536376		1729439	536922	5.66	3.83	1.88		807	411742	0.062
OWID_LIC		Low income	2021-11-05	11	5	2021	1360172	1331	946.857	36568	102	44.714	2044.91	2.001	1.424	54.977	0.153	0.067																			37720645	25501716	12586525		92486	515400	5.67	3.83	1.89		775	391905	0.059
OWID_LIC		Low income	2021-11-06	11	6	2021	1360727	555	895.571	36591	23	43	2045.75	0.834	1.346	55.012	0.035	0.065																			37735298	25511929	12593246		14653	505514	5.67	3.84	1.89		760	387277	0.058
OWID_LIC		Low income	2021-11-07	11	7	2021	1361049	322	874	36609	18	41.286	2046.23	0.484	1.314	55.039	0.027	0.062																			37825773	25574418	12621440		90475	322735	5.69	3.84	1.9		485	236867	0.036
OWID_LIC		Low income	2021-11-08	11	8	2021	1362441	1392	900.714	36655	46	42.286	2048.32	2.093	1.354	55.108	0.069	0.064																			37936598	25672033	12636028		110825	329052	5.7	3.86	1.9		495	244419	0.037
OWID_LIC		Low income	2021-11-09	11	9	2021	1363902	1461	968.857	36702	47	42.857	2050.52	2.197	1.457	55.179	0.071	0.064																			37960660	25678166	12655195		24062	311933	5.71	3.86	1.9		469	231857	0.035
OWID_LIC		Low income	2021-11-10	11	10	2021	1364714	812	924.714	36734	32	42.857	2051.74	1.221	1.39	55.227	0.048	0.064																			40044517	27345867	13094425		2083857	592257	6.02	4.11	1.97		890	457398	0.069
OWID_LIC		Low income	2021-11-11	11	11	2021	1365840	1126	999.857	36787	53	45.857	2053.43	1.693	1.503	55.306	0.08	0.069																			40305354	27669175	13352705		260837	382456	6.06	4.16	2.01		575	315838	0.047
OWID_LIC		Low income	2021-11-12	11	12	2021	1366540	700	909.714	36813	26	35	2054.49	1.052	1.368	55.345	0.039	0.053																			40351336	27694549	13373330		45982	375813	6.07	4.16	2.01		565	313262	0.047
OWID_LIC		Low income	2021-11-13	11	13	2021	1367434	894	958.143	36842	29	35.857	2055.83	1.344	1.44	55.389	0.044	0.054																			40638756	27925812	13620672		287420	414780	6.11	4.2	2.05		624	344840	0.052
OWID_LIC		Low income	2021-11-14	11	14	2021	1367946	512	985.286	36866	24	36.714	2056.6	0.77	1.481	55.425	0.036	0.055																			42561845	30836805	16570313		1923089	676582	6.4	4.64	2.49		1017	751770	0.113
OWID_LIC		Low income	2021-11-15	11	15	2021	1368804	858	909	36887	21	33.143	2057.89	1.29	1.367	55.457	0.032	0.05																			43727822	31298277	17297041		1165977	827318	6.57	4.71	2.6		1244	803749	0.121
OWID_LIC		Low income	2021-11-16	11	16	2021	1369677	873	825	36941	54	34.143	2059.2	1.312	1.24	55.538	0.081	0.051																			43769922	31334700	17305077		42100	829895	6.58	4.71	2.6		1248	808076	0.121
OWID_LIC		Low income	2021-11-17	11	17	2021	1370367	690	807.571	36964	23	32.857	2060.24	1.037	1.214	55.573	0.035	0.049																			43831212	31389618	17315733		61290	540956	6.59	4.72	2.6		813	577679	0.087
OWID_LIC		Low income	2021-11-18	11	18	2021	1371093	726	750.429	36991	27	29.143	2061.33	1.091	1.128	55.613	0.041	0.044																			46581710	33094670	18331812		2750498	896622	7	4.98	2.76		1348	775071	0.117
OWID_LIC		Low income	2021-11-19	11	19	2021	1371927	834	769.571	37032	41	31.286	2062.59	1.254	1.157	55.675	0.062	0.047																			46686667	33169178	18364818		104957	905047	7.02	4.99	2.76		1361	782090	0.118
OWID_LIC		Low income	2021-11-20	11	20	2021	1372397	470	709	37057	25	30.714	2063.29	0.707	1.066	55.712	0.038	0.046																			47921755	34060247	18632529		1235088	1040428	7.2	5.12	2.8		1564	876348	0.132
OWID_LIC		Low income	2021-11-21	11	21	2021	1372863	466	702.429	37082	25	30.857	2063.99	0.701	1.056	55.75	0.038	0.046																			48178886	34433715	18665474		257131	802434	7.24	5.18	2.81		1206	513844	0.077
OWID_LIC		Low income	2021-11-22	11	22	2021	1373717	854	701.857	37111	29	32	2065.28	1.284	1.055	55.794	0.044	0.048																			48560866	34804889	18698394		381980	690435	7.3	5.23	2.81		1038	500945	0.075
OWID_LIC		Low income	2021-11-23	11	23	2021	1374893	1176	745.143	37148	37	29.571	2067.05	1.768	1.12	55.849	0.056	0.044																			49143271	35486424	18808683		582405	767621	7.39	5.34	2.83		1154	593103	0.089
OWID_LIC		Low income	2021-11-24	11	24	2021	1375530	637	737.571	37163	15	28.429	2068	0.958	1.109	55.872	0.023	0.043																			51375856	37085761	19474057		2232585	1077806	7.72	5.58	2.93		1620	813735	0.122
OWID_LIC		Low income	2021-11-25	11	25	2021	1376270	740	739.571	37183	20	27.429	2069.11	1.113	1.112	55.902	0.03	0.041																			51986244	37687699	19484382		610388	772076	7.82	5.67	2.93		1161	656147	0.099
OWID_LIC		Low income	2021-11-26	11	26	2021	1376856	586	704.143	37205	22	24.714	2070	0.881	1.059	55.935	0.033	0.037																			52803693	38416368	19608050		817449	873861	7.94	5.78	2.95		1314	749599	0.113
OWID_LIC		Low income	2021-11-27	11	27	2021	1377370	514	710.429	37239	34	26	2070.77	0.773	1.068	55.986	0.051	0.039																			53397845	39005679	19725040		594152	782299	8.03	5.86	2.97		1176	706490	0.106
OWID_LIC		Low income	2021-11-28	11	28	2021	1377792	422	704.143	37259	20	25.286	2071.4	0.634	1.059	56.016	0.03	0.038																			53857776	39439580	19761906		459931	811270	8.1	5.93	2.97		1220	715124	0.108
OWID_LIC		Low income	2021-11-29	11	29	2021	1379435	1643	816.857	37313	54	28.857	2073.87	2.47	1.228	56.097	0.081	0.043																			54598969	39899414	20103934		741193	862586	8.21	6	3.02		1297	727789	0.109
OWID_LIC		Low income	2021-11-30	11	30	2021	1380503	1068	801.429	37349	36	28.714	2075.48	1.606	1.205	56.151	0.054	0.043																			54908326	40210474	20127783		309357	823579	8.26	6.05	3.03		1238	674864	0.101
OWID_LIC		Low income	2021-12-01	12	1	2021	1381280	777	821.429	37377	28	30.571	2076.65	1.168	1.235	56.193	0.042	0.046																			55174540	40471240	20136507		266214	542669	8.3	6.08	3.03		816	483640	0.073
OWID_LIC		Low income	2021-12-02	12	2	2021	1382111	831	834.429	37405	28	31.714	2077.9	1.249	1.254	56.236	0.042	0.048																			56469494	41105937	20804757		1294954	640464	8.49	6.18	3.13		963	488320	0.073
OWID_LIC		Low income	2021-12-03	12	3	2021	1383378	1267	931.714	37433	28	32.571	2079.8	1.905	1.401	56.278	0.042	0.049																			57154723	41526565	21069358		685229	621576	8.59	6.24	3.17		934	444314	0.067
OWID_LIC		Low income	2021-12-04	12	4	2021	1384370	992	1000	37457	24	31.143	2081.29	1.491	1.503	56.314	0.036	0.047																			57325776	41675361	21105465		171053	561133	8.62	6.27	3.17		844	381383	0.057
OWID_LIC		Low income	2021-12-05	12	5	2021	1384814	444	1003.14	37470	13	30.143	2081.96	0.668	1.508	56.333	0.02	0.045																			57527800	41868934	21138980		202024	524289	8.65	6.29	3.18		788	347051	0.052
OWID_LIC		Low income	2021-12-06	12	6	2021	1386682	1868	1035.29	37531	61	31.143	2084.77	2.808	1.556	56.425	0.092	0.047																			57700924	42035587	21235295		173124	443136	8.67	6.32	3.19		666	305168	0.046
OWID_LIC		Low income	2021-12-07	12	7	2021	1388021	1339	1074	37552	21	29	2086.78	2.013	1.615	56.457	0.032	0.044																			57831208	42159627	21248485		130284	417555	8.69	6.34	3.19		628	278450	0.042
OWID_LIC		Low income	2021-12-08	12	8	2021	1389052	1031	1110.29	37573	21	28	2088.33	1.55	1.669	56.488	0.032	0.042																			59604036	44022975	22027040		1772828	632785	8.96	6.62	3.31		951	507391	0.076
OWID_LIC		Low income	2021-12-09	12	9	2021	1389994	942	1126.14	37596	23	27.286	2089.75	1.416	1.693	56.523	0.035	0.041																			64030450	47582583	23115283		4426414	1080137	9.63	7.15	3.48		1624	925235	0.139
OWID_LIC		Low income	2021-12-10	12	10	2021	1392277	2283	1271.29	37625	29	27.429	2093.18	3.432	1.911	56.566	0.044	0.041																			64337287	47724767	23288062		306837	1026081	9.67	7.18	3.5		1543	885457	0.133
OWID_LIC		Low income	2021-12-11	12	11	2021	1394165	1888	1399.29	37661	36	29.143	2096.02	2.838	2.104	56.62	0.054	0.044																			64402763	47786365	23297328		65476	1010998	9.68	7.18	3.5		1520	873001	0.131
OWID_LIC		Low income	2021-12-12	12	12	2021	1394923	758	1444.14	37678	17	29.714	2097.16	1.14	2.171	56.646	0.026	0.045																			64459188	47835545	23310868		56425	990198	9.69	7.19	3.5		1489	852373	0.128
OWID_LIC		Low income	2021-12-13	12	13	2021	1395925	1002	1320.43	37723	45	27.429	2098.66	1.506	1.985	56.714	0.068	0.041																			65144871	48192883	23640690		685683	1063421	9.79	7.25	3.55		1599	879614	0.132
OWID_LIC		Low income	2021-12-14	12	14	2021	1398319	2394	1471.14	37762	39	30	2102.26	3.599	2.212	56.772	0.059	0.045																			65196852	48244340	23644413		51981	1052235	9.8	7.25	3.55		1582	869245	0.131
OWID_LIC		Low income	2021-12-15	12	15	2021	1402802	4483	1964.29	37778	16	29.286	2109	6.74	2.953	56.796	0.024	0.044																			68777314	50226248	24124802		3580462	1310468	10.34	7.55	3.63		1970	886182	0.133
OWID_LMC		Lower middle income	2020-01-22	1	22	2020		0			0			0			0
OWID_LMC		Lower middle income	2020-01-23	1	23	2020	2	2			0		0.001	0.001			0
OWID_LMC		Lower middle income	2020-01-24	1	24	2020	2	0			0		0.001	0			0
OWID_LMC		Lower middle income	2020-01-25	1	25	2020	3	1			0		0.001	0			0
OWID_LMC		Lower middle income	2020-01-26	1	26	2020	3	0			0		0.001	0			0
OWID_LMC		Lower middle income	2020-01-27	1	27	2020	5	2			0		0.002	0.001			0
OWID_LMC		Lower middle income	2020-01-28	1	28	2020	5	0	0.714		0	0	0.002	0	0		0	0
OWID_LMC		Lower middle income	2020-01-29	1	29	2020	5	0	0.714		0	0	0.002	0	0		0	0
OWID_LMC		Lower middle income	2020-01-30	1	30	2020	7	2	0.714		0	0	0.002	0.001	0		0	0
OWID_LMC		Lower middle income	2020-01-31	1	31	2020	7	0	0.714		0	0	0.002	0	0		0	0
OWID_LMC		Lower middle income	2020-02-01	2	1	2020	11	4	1.143		0	0	0.003	0.001	0		0	0
OWID_LMC		Lower middle income	2020-02-02	2	2	2020	13	2	1.429	1	1	0.143	0.004	0.001	0	0	0	0
OWID_LMC		Lower middle income	2020-02-03	2	3	2020	16	3	1.571	1	0	0.143	0.005	0.001	0	0	0	0
OWID_LMC		Lower middle income	2020-02-04	2	4	2020	16	0	1.571	1	0	0.143	0.005	0	0	0	0	0
OWID_LMC		Lower middle income	2020-02-05	2	5	2020	16	0	1.571	1	0	0.143	0.005	0	0	0	0	0
OWID_LMC		Lower middle income	2020-02-06	2	6	2020	18	2	1.571	1	0	0.143	0.005	0.001	0	0	0	0
OWID_LMC		Lower middle income	2020-02-07	2	7	2020	19	1	1.714	1	0	0.143	0.006	0	0.001	0	0	0
OWID_LMC		Lower middle income	2020-02-08	2	8	2020	22	3	1.571	1	0	0.143	0.007	0.001	0	0	0	0
OWID_LMC		Lower middle income	2020-02-09	2	9	2020	22	0	1.286	1	0	0	0.007	0	0	0	0	0
OWID_LMC		Lower middle income	2020-02-10	2	10	2020	23	1	1	1	0	0	0.007	0	0	0	0	0
OWID_LMC		Lower middle income	2020-02-11	2	11	2020	24	1	1.143	1	0	0	0.007	0	0	0	0	0
OWID_LMC		Lower middle income	2020-02-12	2	12	2020	24	0	1.143	1	0	0	0.007	0	0	0	0	0
OWID_LMC		Lower middle income	2020-02-13	2	13	2020	25	1	1	1	0	0	0.008	0	0	0	0	0
OWID_LMC		Lower middle income	2020-02-14	2	14	2020	26	1	1	1	0	0	0.008	0	0	0	0	0
OWID_LMC		Lower middle income	2020-02-15	2	15	2020	26	0	0.571	1	0	0	0.008	0	0	0	0	0
OWID_LMC		Lower middle income	2020-02-16	2	16	2020	26	0	0.571	1	0	0	0.008	0	0	0	0	0
OWID_LMC		Lower middle income	2020-02-17	2	17	2020	26	0	0.429	1	0	0	0.008	0	0	0	0	0
OWID_LMC		Lower middle income	2020-02-18	2	18	2020	26	0	0.286	1	0	0	0.008	0	0	0	0	0
OWID_LMC		Lower middle income	2020-02-19	2	19	2020	28	2	0.571	3	2	0.286	0.008	0.001	0	0.001	0.001	0
OWID_LMC		Lower middle income	2020-02-20	2	20	2020	31	3	0.857	3	0	0.286	0.009	0.001	0	0.001	0	0
OWID_LMC		Lower middle income	2020-02-21	2	21	2020	44	13	2.571	5	2	0.571	0.013	0.004	0.001	0.002	0.001	0
OWID_LMC		Lower middle income	2020-02-22	2	22	2020	54	10	4	6	1	0.714	0.016	0.003	0.001	0.002	0	0
OWID_LMC		Lower middle income	2020-02-23	2	23	2020	69	15	6.143	9	3	1.143	0.021	0.005	0.002	0.003	0.001	0
OWID_LMC		Lower middle income	2020-02-24	2	24	2020	87	18	8.714	13	4	1.714	0.026	0.005	0.003	0.004	0.001	0.001
OWID_LMC		Lower middle income	2020-02-25	2	25	2020	124	37	14	17	4	2.286	0.037	0.011	0.004	0.005	0.001	0.001
OWID_LMC		Lower middle income	2020-02-26	2	26	2020	168	44	20	20	3	2.429	0.05	0.013	0.006	0.006	0.001	0.001
OWID_LMC		Lower middle income	2020-02-27	2	27	2020	274	106	34.714	27	7	3.429	0.082	0.032	0.01	0.008	0.002	0.001
OWID_LMC		Lower middle income	2020-02-28	2	28	2020	420	146	53.714	35	8	4.286	0.126	0.044	0.016	0.011	0.002	0.001
OWID_LMC		Lower middle income	2020-02-29	2	29	2020	625	205	81.571	44	9	5.429	0.188	0.062	0.024	0.013	0.003	0.002
OWID_LMC		Lower middle income	2020-03-01	3	1	2020	1011	386	134.571	55	11	6.571	0.304	0.116	0.04	0.017	0.003	0.002
OWID_LMC		Lower middle income	2020-03-02	3	2	2020	1543	532	208	67	12	7.714	0.463	0.16	0.062	0.02	0.004	0.002
OWID_LMC		Lower middle income	2020-03-03	3	3	2020	2382	839	322.571	78	11	8.714	0.715	0.252	0.097	0.023	0.003	0.003
OWID_LMC		Lower middle income	2020-03-04	3	4	2020	3001	619	404.714	93	15	10.429	0.901	0.186	0.122	0.028	0.005	0.003
OWID_LMC		Lower middle income	2020-03-05	3	5	2020	3601	600	475.286	108	15	11.571	1.081	0.18	0.143	0.032	0.005	0.003
OWID_LMC		Lower middle income	2020-03-06	3	6	2020	4862	1261	634.571	125	17	12.857	1.46	0.379	0.191	0.038	0.005	0.004
OWID_LMC		Lower middle income	2020-03-07	3	7	2020	5953	1091	761.143	146	21	14.571	1.787	0.328	0.229	0.044	0.006	0.004
OWID_LMC		Lower middle income	2020-03-08	3	8	2020	6761	808	821.429	196	50	20.143	2.03	0.243	0.247	0.059	0.015	0.006
OWID_LMC		Lower middle income	2020-03-09	3	9	2020	7404	643	837.286	239	43	24.571	2.223	0.193	0.251	0.072	0.013	0.007
OWID_LMC		Lower middle income	2020-03-10	3	10	2020	8339	935	851	294	55	30.857	2.504	0.281	0.256	0.088	0.017	0.009
OWID_LMC		Lower middle income	2020-03-11	3	11	2020	9350	1011	907	359	65	38	2.807	0.304	0.272	0.108	0.02	0.011
OWID_LMC		Lower middle income	2020-03-12	3	12	2020	10460	1110	979.857	436	77	46.857	3.141	0.333	0.294	0.131	0.023	0.014
OWID_LMC		Lower middle income	2020-03-13	3	13	2020	11858	1398	999.429	531	95	58	3.56	0.42	0.3	0.159	0.029	0.017
OWID_LMC		Lower middle income	2020-03-14	3	14	2020	13419	1561	1066.57	633	102	69.571	4.029	0.469	0.32	0.19	0.031	0.021
OWID_LMC		Lower middle income	2020-03-15	3	15	2020	14833	1414	1153.14	750	117	79.143	4.453	0.425	0.346	0.225	0.035	0.024
OWID_LMC		Lower middle income	2020-03-16	3	16	2020	16095	1262	1241.57	880	130	91.571	4.832	0.379	0.373	0.264	0.039	0.027
OWID_LMC		Lower middle income	2020-03-17	3	17	2020	17588	1493	1321.29	1020	140	103.714	5.281	0.448	0.397	0.306	0.042	0.031
OWID_LMC		Lower middle income	2020-03-18	3	18	2020	19101	1513	1393	1196	176	119.571	5.735	0.454	0.418	0.359	0.053	0.036
OWID_LMC		Lower middle income	2020-03-19	3	19	2020	20490	1389	1432.86	1354	158	131.143	6.152	0.417	0.43	0.407	0.047	0.039
OWID_LMC		Lower middle income	2020-03-20	3	20	2020	22248	1758	1484.29	1518	164	141	6.68	0.528	0.446	0.456	0.049	0.042
OWID_LMC		Lower middle income	2020-03-21	3	21	2020	23688	1440	1467	1657	139	146.286	7.112	0.432	0.44	0.498	0.042	0.044
OWID_LMC		Lower middle income	2020-03-22	3	22	2020	25305	1617	1496	1815	158	152.143	7.598	0.485	0.449	0.545	0.047	0.046
OWID_LMC		Lower middle income	2020-03-23	3	23	2020	27289	1984	1599.14	1964	149	154.857	8.193	0.596	0.48	0.59	0.045	0.046
OWID_LMC		Lower middle income	2020-03-24	3	24	2020	29694	2405	1729.43	2102	138	154.571	8.915	0.722	0.519	0.631	0.041	0.046
OWID_LMC		Lower middle income	2020-03-25	3	25	2020	32738	3044	1948.14	2265	163	152.714	9.829	0.914	0.585	0.68	0.049	0.046
OWID_LMC		Lower middle income	2020-03-26	3	26	2020	35956	3218	2209.43	2475	210	160.143	10.795	0.966	0.663	0.743	0.063	0.048
OWID_LMC		Lower middle income	2020-03-27	3	27	2020	39863	3907	2516.43	2660	185	163.143	11.969	1.173	0.756	0.799	0.056	0.049
OWID_LMC		Lower middle income	2020-03-28	3	28	2020	43909	4046	2888.71	2854	194	171	13.183	1.215	0.867	0.857	0.058	0.051
OWID_LMC		Lower middle income	2020-03-29	3	29	2020	48073	4164	3252.57	3020	166	172.143	14.434	1.25	0.977	0.907	0.05	0.052
OWID_LMC		Lower middle income	2020-03-30	3	30	2020	52406	4333	3588.14	3187	167	174.714	15.734	1.301	1.077	0.957	0.05	0.052
OWID_LMC		Lower middle income	2020-03-31	3	31	2020	57127	4721	3919	3384	197	183.143	17.152	1.417	1.177	1.016	0.059	0.055
OWID_LMC		Lower middle income	2020-04-01	4	1	2020	62063	4936	4189.29	3616	232	193	18.634	1.482	1.258	1.086	0.07	0.058
OWID_LMC		Lower middle income	2020-04-02	4	2	2020	66892	4829	4419.43	3840	224	195	20.084	1.45	1.327	1.153	0.067	0.059
OWID_LMC		Lower middle income	2020-04-03	4	3	2020	71345	4453	4497.43	4062	222	200.286	21.421	1.337	1.35	1.22	0.067	0.06
OWID_LMC		Lower middle income	2020-04-04	4	4	2020	75702	4357	4541.86	4311	249	208.143	22.729	1.308	1.364	1.294	0.075	0.062
OWID_LMC		Lower middle income	2020-04-05	4	5	2020	80371	4669	4614	4559	248	219.857	24.131	1.402	1.385	1.369	0.074	0.066
OWID_LMC		Lower middle income	2020-04-06	4	6	2020	85575	5204	4738.43	4809	250	231.714	25.693	1.562	1.423	1.444	0.075	0.07
OWID_LMC		Lower middle income	2020-04-07	4	7	2020	89492	3917	4623.57	5045	236	237.286	26.869	1.176	1.388	1.515	0.071	0.071
OWID_LMC		Lower middle income	2020-04-08	4	8	2020	93552	4060	4498.43	5266	221	235.714	28.088	1.219	1.351	1.581	0.066	0.071
OWID_LMC		Lower middle income	2020-04-09	4	9	2020	97746	4194	4407.71	5556	290	245.143	29.347	1.259	1.323	1.668	0.087	0.074
OWID_LMC		Lower middle income	2020-04-10	4	10	2020	102235	4489	4412.86	5839	283	253.857	30.695	1.348	1.325	1.753	0.085	0.076
OWID_LMC		Lower middle income	2020-04-11	4	11	2020	106804	4569	4443.14	6112	273	257.286	32.067	1.372	1.334	1.835	0.082	0.077
OWID_LMC		Lower middle income	2020-04-12	4	12	2020	111307	4503	4419.43	6433	321	267.714	33.419	1.352	1.327	1.931	0.096	0.08
OWID_LMC		Lower middle income	2020-04-13	4	13	2020	116401	5094	4403.71	6674	241	266.429	34.948	1.529	1.322	2.004	0.072	0.08
OWID_LMC		Lower middle income	2020-04-14	4	14	2020	121505	5104	4573.29	6947	273	271.714	36.481	1.532	1.373	2.086	0.082	0.082
OWID_LMC		Lower middle income	2020-04-15	4	15	2020	126463	4958	4701.57	7136	189	267.143	37.969	1.489	1.412	2.143	0.057	0.08
OWID_LMC		Lower middle income	2020-04-16	4	16	2020	131734	5271	4855.43	7379	243	260.429	39.552	1.583	1.458	2.215	0.073	0.078
OWID_LMC		Lower middle income	2020-04-17	4	17	2020	137301	5567	5009.43	7632	253	256.143	41.223	1.671	1.504	2.291	0.076	0.077
OWID_LMC		Lower middle income	2020-04-18	4	18	2020	143070	5769	5180.86	7846	214	247.714	42.956	1.732	1.556	2.356	0.064	0.074
OWID_LMC		Lower middle income	2020-04-19	4	19	2020	148646	5576	5334.14	8110	264	239.571	44.63	1.674	1.602	2.435	0.079	0.072
OWID_LMC		Lower middle income	2020-04-20	4	20	2020	154157	5511	5393.71	8337	227	237.571	46.284	1.655	1.619	2.503	0.068	0.071
OWID_LMC		Lower middle income	2020-04-21	4	21	2020	159679	5522	5453.43	8574	237	232.429	47.942	1.658	1.637	2.574	0.071	0.07
OWID_LMC		Lower middle income	2020-04-22	4	22	2020	165647	5968	5597.71	8819	245	240.429	49.734	1.792	1.681	2.648	0.074	0.072
OWID_LMC		Lower middle income	2020-04-23	4	23	2020	171896	6249	5737.43	9049	230	238.571	51.61	1.876	1.723	2.717	0.069	0.072
OWID_LMC		Lower middle income	2020-04-24	4	24	2020	178344	6448	5863.29	9322	273	241.429	53.546	1.936	1.76	2.799	0.082	0.072
OWID_LMC		Lower middle income	2020-04-25	4	25	2020	184125	5781	5865	9551	229	243.571	55.282	1.736	1.761	2.868	0.069	0.073
OWID_LMC		Lower middle income	2020-04-26	4	26	2020	190317	6192	5953	9755	204	235	57.141	1.859	1.787	2.929	0.061	0.071
OWID_LMC		Lower middle income	2020-04-27	4	27	2020	195817	5500	5951.43	10015	260	239.714	58.792	1.651	1.787	3.007	0.078	0.072
OWID_LMC		Lower middle income	2020-04-28	4	28	2020	202482	6665	6114.71	10282	267	244	60.793	2.001	1.836	3.087	0.08	0.073
OWID_LMC		Lower middle income	2020-04-29	4	29	2020	209596	7114	6278.43	10590	308	253	62.929	2.136	1.885	3.18	0.092	0.076
OWID_LMC		Lower middle income	2020-04-30	4	30	2020	216897	7301	6428.71	10843	253	256.286	65.121	2.192	1.93	3.256	0.076	0.077
OWID_LMC		Lower middle income	2020-05-01	5	1	2020	224379	7482	6576.43	11074	231	250.286	67.368	2.246	1.975	3.325	0.069	0.075
OWID_LMC		Lower middle income	2020-05-02	5	2	2020	232076	7697	6850.14	11372	298	260.143	69.679	2.311	2.057	3.414	0.089	0.078
OWID_LMC		Lower middle income	2020-05-03	5	3	2020	239833	7757	7073.71	11578	206	260.429	72.008	2.329	2.124	3.476	0.062	0.078
OWID_LMC		Lower middle income	2020-05-04	5	4	2020	250007	10174	7741.43	11957	379	277.429	75.062	3.055	2.324	3.59	0.114	0.083
OWID_LMC		Lower middle income	2020-05-05	5	5	2020	259773	9766	8184.43	12284	327	286	77.995	2.932	2.457	3.688	0.098	0.086
OWID_LMC		Lower middle income	2020-05-06	5	6	2020	269794	10021	8599.71	12629	345	291.286	81.003	3.009	2.582	3.792	0.104	0.087
OWID_LMC		Lower middle income	2020-05-07	5	7	2020	280414	10620	9073.86	12955	326	301.714	84.192	3.189	2.724	3.89	0.098	0.091
OWID_LMC		Lower middle income	2020-05-08	5	8	2020	292206	11792	9689.57	13255	300	311.571	87.732	3.54	2.909	3.98	0.09	0.094
OWID_LMC		Lower middle income	2020-05-09	5	9	2020	302447	10241	10053	13542	287	310	90.807	3.075	3.018	4.066	0.086	0.093
OWID_LMC		Lower middle income	2020-05-10	5	10	2020	314021	11574	10598.3	13860	318	326	94.282	3.475	3.182	4.161	0.095	0.098
OWID_LMC		Lower middle income	2020-05-11	5	11	2020	326032	12011	10860.7	14118	258	308.714	97.888	3.606	3.261	4.239	0.077	0.093
OWID_LMC		Lower middle income	2020-05-12	5	12	2020	336194	10162	10917.3	14428	310	306.286	100.939	3.051	3.278	4.332	0.093	0.092
OWID_LMC		Lower middle income	2020-05-13	5	13	2020	347036	10842	11034.6	14769	341	305.714	104.195	3.255	3.313	4.434	0.102	0.092
OWID_LMC		Lower middle income	2020-05-14	5	14	2020	360457	13421	11434.7	15139	370	312	108.224	4.03	3.433	4.545	0.111	0.094
OWID_LMC		Lower middle income	2020-05-15	5	15	2020	370900	10443	11242	15440	301	312.143	111.36	3.135	3.375	4.636	0.09	0.094
OWID_LMC		Lower middle income	2020-05-16	5	16	2020	383030	12130	11511.9	15744	304	314.571	115.001	3.642	3.456	4.727	0.091	0.094
OWID_LMC		Lower middle income	2020-05-17	5	17	2020	396491	13461	11781.4	16125	381	323.571	119.043	4.042	3.537	4.841	0.114	0.097
OWID_LMC		Lower middle income	2020-05-18	5	18	2020	410289	13798	12036.7	16501	376	340.429	123.186	4.143	3.614	4.954	0.113	0.102
OWID_LMC		Lower middle income	2020-05-19	5	19	2020	425742	15453	12792.6	16885	384	351	127.825	4.64	3.841	5.07	0.115	0.105
OWID_LMC		Lower middle income	2020-05-20	5	20	2020	441965	16223	13561.3	17229	344	351.429	132.696	4.871	4.072	5.173	0.103	0.106
OWID_LMC		Lower middle income	2020-05-21	5	21	2020	460161	18196	14243.4	17654	425	359.286	138.159	5.463	4.276	5.3	0.128	0.108
OWID_LMC		Lower middle income	2020-05-22	5	22	2020	477138	16977	15176.9	18032	378	370.286	143.257	5.097	4.557	5.414	0.113	0.111
OWID_LMC		Lower middle income	2020-05-23	5	23	2020	493722	16584	15813.1	18390	358	378	148.236	4.979	4.748	5.521	0.107	0.113
OWID_LMC		Lower middle income	2020-05-24	5	24	2020	510876	17154	16340.7	18781	391	379.429	153.386	5.15	4.906	5.639	0.117	0.114
OWID_LMC		Lower middle income	2020-05-25	5	25	2020	526637	15761	16621.1	19111	330	372.857	158.118	4.732	4.99	5.738	0.099	0.112
OWID_LMC		Lower middle income	2020-05-26	5	26	2020	542323	15686	16654.4	19549	438	380.571	162.828	4.71	5	5.869	0.132	0.114
OWID_LMC		Lower middle income	2020-05-27	5	27	2020	560846	18523	16983	20006	457	396.714	168.389	5.561	5.099	6.007	0.137	0.119
OWID_LMC		Lower middle income	2020-05-28	5	28	2020	580564	19718	17200.4	20438	432	397.714	174.309	5.92	5.164	6.136	0.13	0.119
OWID_LMC		Lower middle income	2020-05-29	5	29	2020	602251	21687	17873.3	20978	540	420.857	180.821	6.511	5.366	6.298	0.162	0.126
OWID_LMC		Lower middle income	2020-05-30	5	30	2020	624653	22402	18704.4	21530	552	448.571	187.547	6.726	5.616	6.464	0.166	0.135
OWID_LMC		Lower middle income	2020-05-31	5	31	2020	647469	22816	19513.3	22068	538	469.571	194.397	6.85	5.859	6.626	0.162	0.141
OWID_LMC		Lower middle income	2020-06-01	6	1	2020	671127	23658	20641.4	22618	550	501	201.5	7.103	6.197	6.791	0.165	0.15
OWID_LMC		Lower middle income	2020-06-02	6	2	2020	695690	24563	21909.6	23188	570	519.857	208.875	7.375	6.578	6.962	0.171	0.156
OWID_LMC		Lower middle income	2020-06-03	6	3	2020	721721	26031	22982.1	23784	596	539.714	216.691	7.816	6.9	7.141	0.179	0.162
OWID_LMC		Lower middle income	2020-06-04	6	4	2020	747977	26256	23916.1	24365	581	561	224.574	7.883	7.181	7.315	0.174	0.168
OWID_LMC		Lower middle income	2020-06-05	6	5	2020	774079	26102	24546.9	25002	637	574.857	232.411	7.837	7.37	7.507	0.191	0.173
OWID_LMC		Lower middle income	2020-06-06	6	6	2020	801265	27186	25230.3	25633	631	586.143	240.573	8.162	7.575	7.696	0.189	0.176
OWID_LMC		Lower middle income	2020-06-07	6	7	2020	828115	26850	25806.6	26233	600	595	248.634	8.061	7.748	7.876	0.18	0.179
OWID_LMC		Lower middle income	2020-06-08	6	8	2020	852031	23916	25843.4	26852	619	604.857	255.815	7.181	7.759	8.062	0.186	0.182
OWID_LMC		Lower middle income	2020-06-09	6	9	2020	880675	28644	26426.4	27490	638	614.571	264.415	8.6	7.934	8.254	0.192	0.185
OWID_LMC		Lower middle income	2020-06-10	6	10	2020	909732	29057	26858.7	28260	770	639.429	273.139	8.724	8.064	8.485	0.231	0.192
OWID_LMC		Lower middle income	2020-06-11	6	11	2020	939724	29992	27392.4	29045	785	668.571	282.144	9.005	8.224	8.721	0.236	0.201
OWID_LMC		Lower middle income	2020-06-12	6	12	2020	965403	25679	27332	29760	715	679.714	289.854	7.71	8.206	8.935	0.215	0.204
OWID_LMC		Lower middle income	2020-06-13	6	13	2020	996835	31432	27938.6	30486	726	693.286	299.291	9.437	8.388	9.153	0.218	0.208
OWID_LMC		Lower middle income	2020-06-14	6	14	2020	1033676	36841	29365.9	31354	868	731.571	310.352	11.061	8.817	9.414	0.261	0.22
OWID_LMC		Lower middle income	2020-06-15	6	15	2020	1063336	29660	30186.4	32311	957	779.857	319.258	8.905	9.063	9.701	0.287	0.234
OWID_LMC		Lower middle income	2020-06-16	6	16	2020	1094667	31331	30570.3	34868	2557	1054	328.664	9.407	9.178	10.469	0.768	0.316
OWID_LMC		Lower middle income	2020-06-17	6	17	2020	1128010	33343	31182.6	35727	859	1066.71	338.675	10.011	9.362	10.727	0.258	0.32
OWID_LMC		Lower middle income	2020-06-18	6	18	2020	1161679	33669	31707.9	36580	853	1076.43	348.784	10.109	9.52	10.983	0.256	0.323
OWID_LMC		Lower middle income	2020-06-19	6	19	2020	1199160	37481	33393.9	37499	919	1105.57	360.038	11.253	10.026	11.259	0.276	0.332
OWID_LMC		Lower middle income	2020-06-20	6	20	2020	1236426	37266	34227.3	38377	878	1127.29	371.226	11.189	10.276	11.522	0.264	0.338
OWID_LMC		Lower middle income	2020-06-21	6	21	2020	1270364	33938	33812.6	39305	928	1135.86	381.416	10.19	10.152	11.801	0.279	0.341
OWID_LMC		Lower middle income	2020-06-22	6	22	2020	1304032	33668	34385.1	40147	842	1119.43	391.524	10.109	10.324	12.054	0.253	0.336
OWID_LMC		Lower middle income	2020-06-23	6	23	2020	1339886	35854	35031.3	41098	951	890	402.289	10.765	10.518	12.339	0.286	0.267
OWID_LMC		Lower middle income	2020-06-24	6	24	2020	1377235	37349	35603.6	42071	973	906.286	413.503	11.214	10.69	12.631	0.292	0.272
OWID_LMC		Lower middle income	2020-06-25	6	25	2020	1414023	36788	36049.1	42949	878	909.857	424.548	11.045	10.823	12.895	0.264	0.273
OWID_LMC		Lower middle income	2020-06-26	6	26	2020	1452937	38914	36253.9	43856	907	908.143	436.232	11.684	10.885	13.167	0.272	0.273
OWID_LMC		Lower middle income	2020-06-27	6	27	2020	1493745	40808	36759.9	44755	899	911.143	448.484	12.252	11.037	13.437	0.27	0.274
OWID_LMC		Lower middle income	2020-06-28	6	28	2020	1532987	39242	37517.6	45615	860	901.429	460.266	11.782	11.264	13.696	0.258	0.271
OWID_LMC		Lower middle income	2020-06-29	6	29	2020	1570299	37312	38038.1	46657	1042	930	471.469	11.203	11.421	14.008	0.313	0.279
OWID_LMC		Lower middle income	2020-06-30	6	30	2020	1609950	39651	38580.6	47788	1131	955.714	483.374	11.905	11.583	14.348	0.34	0.287
OWID_LMC		Lower middle income	2020-07-01	7	1	2020	1651194	41244	39137	48822	1034	964.429	495.757	12.383	11.751	14.658	0.31	0.29
OWID_LMC		Lower middle income	2020-07-02	7	2	2020	1693566	42372	39934.7	49793	971	977.714	508.479	12.722	11.99	14.95	0.292	0.294
OWID_LMC		Lower middle income	2020-07-03	7	3	2020	1734686	41120	40249.9	50711	918	979.286	520.825	12.346	12.085	15.226	0.276	0.294
OWID_LMC		Lower middle income	2020-07-04	7	4	2020	1780118	45432	40910.4	51859	1148	1014.86	534.465	13.641	12.283	15.57	0.345	0.305
OWID_LMC		Lower middle income	2020-07-05	7	5	2020	1829431	49313	42349.1	52942	1083	1046.71	549.271	14.806	12.715	15.895	0.325	0.314
OWID_LMC		Lower middle income	2020-07-06	7	6	2020	1871527	42096	43032.6	53979	1037	1046	561.91	12.639	12.92	16.207	0.311	0.314
OWID_LMC		Lower middle income	2020-07-07	7	7	2020	1916461	44934	43787.3	55160	1181	1053.14	575.401	13.491	13.147	16.561	0.355	0.316
OWID_LMC		Lower middle income	2020-07-08	7	8	2020	1964114	47653	44702.9	56188	1028	1052.29	589.708	14.307	13.422	16.87	0.309	0.316
OWID_LMC		Lower middle income	2020-07-09	7	9	2020	2010978	46864	45344.6	57268	1080	1067.86	603.779	14.071	13.614	17.194	0.324	0.321
OWID_LMC		Lower middle income	2020-07-10	7	10	2020	2057995	47017	46187	58419	1151	1101.14	617.895	14.116	13.867	17.54	0.346	0.331
OWID_LMC		Lower middle income	2020-07-11	7	11	2020	2106129	48134	46573	59573	1154	1102	632.347	14.452	13.983	17.886	0.346	0.331
OWID_LMC		Lower middle income	2020-07-12	7	12	2020	2153936	47807	46357.9	60852	1279	1130	646.701	14.354	13.919	18.27	0.384	0.339
OWID_LMC		Lower middle income	2020-07-13	7	13	2020	2199331	45395	46829.1	62034	1182	1150.71	660.33	13.629	14.06	18.625	0.355	0.345
OWID_LMC		Lower middle income	2020-07-14	7	14	2020	2246079	46748	47088.3	63147	1113	1141	674.366	14.036	14.138	18.959	0.334	0.343
OWID_LMC		Lower middle income	2020-07-15	7	15	2020	2299039	52960	47846.4	64323	1176	1162.14	690.267	15.901	14.365	19.312	0.353	0.349
OWID_LMC		Lower middle income	2020-07-16	7	16	2020	2354155	55116	49025.3	65562	1239	1184.86	706.815	16.548	14.719	19.684	0.372	0.356
OWID_LMC		Lower middle income	2020-07-17	7	17	2020	2412449	58294	50636.3	66956	1394	1219.57	724.317	17.502	15.203	20.103	0.419	0.366
OWID_LMC		Lower middle income	2020-07-18	7	18	2020	2482972	70523	53834.7	68917	1961	1334.86	745.491	21.174	16.163	20.692	0.589	0.401
OWID_LMC		Lower middle income	2020-07-19	7	19	2020	2544510	61538	55796.3	70374	1457	1360.29	763.967	18.476	16.752	21.129	0.437	0.408
OWID_LMC		Lower middle income	2020-07-20	7	20	2020	2599920	55410	57227	71592	1218	1365.43	780.604	16.636	17.182	21.495	0.366	0.41
OWID_LMC		Lower middle income	2020-07-21	7	21	2020	2658036	58116	58851	72922	1330	1396.43	798.053	17.449	17.67	21.894	0.399	0.419
OWID_LMC		Lower middle income	2020-07-22	7	22	2020	2723977	65941	60705.4	74720	1798	1485.29	817.851	19.798	18.226	22.434	0.54	0.446
OWID_LMC		Lower middle income	2020-07-23	7	23	2020	2794580	70603	62917.9	76247	1527	1526.43	839.049	21.198	18.891	22.893	0.458	0.458
OWID_LMC		Lower middle income	2020-07-24	7	24	2020	2863922	69342	64496.1	77632	1385	1525.14	859.868	20.819	19.364	23.308	0.416	0.458
OWID_LMC		Lower middle income	2020-07-25	7	25	2020	2933386	69464	64344.9	78935	1303	1431.14	880.724	20.856	19.319	23.7	0.391	0.43
OWID_LMC		Lower middle income	2020-07-26	7	26	2020	3001702	68316	65313.1	80237	1302	1409	901.235	20.511	19.61	24.09	0.391	0.423
OWID_LMC		Lower middle income	2020-07-27	7	27	2020	3065174	63472	66464.9	81463	1226	1410.14	920.292	19.057	19.956	24.459	0.368	0.423
OWID_LMC		Lower middle income	2020-07-28	7	28	2020	3136487	71313	68350.1	82898	1435	1425.14	941.703	21.411	20.522	24.889	0.431	0.428
OWID_LMC		Lower middle income	2020-07-29	7	29	2020	3207692	71205	69102.1	84298	1400	1368.29	963.082	21.379	20.747	25.31	0.42	0.411
OWID_LMC		Lower middle income	2020-07-30	7	30	2020	3282813	75121	69747.6	85785	1487	1362.57	985.637	22.554	20.941	25.756	0.446	0.409
OWID_LMC		Lower middle income	2020-07-31	7	31	2020	3366377	83564	71779.3	87201	1416	1367	1010.73	25.089	21.551	26.181	0.425	0.41
OWID_LMC		Lower middle income	2020-08-01	8	1	2020	3443861	77484	72925	88652	1451	1388.14	1033.99	23.264	21.895	26.617	0.436	0.417
OWID_LMC		Lower middle income	2020-08-02	8	2	2020	3516150	72289	73492.6	89961	1309	1389.14	1055.69	21.704	22.066	27.01	0.393	0.417
OWID_LMC		Lower middle income	2020-08-03	8	3	2020	3587463	71313	74612.7	91374	1413	1415.86	1077.11	21.411	22.402	27.434	0.424	0.425
OWID_LMC		Lower middle income	2020-08-04	8	4	2020	3662390	74927	75129	92845	1471	1421	1099.6	22.496	22.557	27.876	0.442	0.427
OWID_LMC		Lower middle income	2020-08-05	8	5	2020	3741448	79058	76250.9	94295	1450	1428.14	1123.34	23.736	22.894	28.311	0.435	0.429
OWID_LMC		Lower middle income	2020-08-06	8	6	2020	3825394	83946	77511.6	95785	1490	1428.57	1148.54	25.204	23.272	28.759	0.447	0.429
OWID_LMC		Lower middle income	2020-08-07	8	7	2020	3909266	83872	77555.6	97240	1455	1434.14	1173.72	25.182	23.285	29.195	0.437	0.431
OWID_LMC		Lower middle income	2020-08-08	8	8	2020	3996059	86793	78885.4	98602	1362	1421.43	1199.78	26.059	23.685	29.604	0.409	0.427
OWID_LMC		Lower middle income	2020-08-09	8	9	2020	4077553	81494	80200.4	100181	1579	1460	1224.25	24.468	24.079	30.078	0.474	0.438
OWID_LMC		Lower middle income	2020-08-10	8	10	2020	4153488	75935	80860.7	101588	1407	1459.14	1247.05	22.799	24.278	30.501	0.422	0.438
OWID_LMC		Lower middle income	2020-08-11	8	11	2020	4234625	81137	81747.9	102933	1345	1441.14	1271.41	24.361	24.544	30.905	0.404	0.433
OWID_LMC		Lower middle income	2020-08-12	8	12	2020	4324371	89746	83274.7	104545	1612	1464.29	1298.36	26.945	25.003	31.389	0.484	0.44
OWID_LMC		Lower middle income	2020-08-13	8	13	2020	4410551	86180	83593.9	106070	1525	1469.29	1324.23	25.875	25.098	31.847	0.458	0.441
OWID_LMC		Lower middle income	2020-08-14	8	14	2020	4499516	88965	84321.4	107553	1483	1473.29	1350.94	26.711	25.317	32.292	0.445	0.442
OWID_LMC		Lower middle income	2020-08-15	8	15	2020	4585952	86436	84270.4	109123	1570	1503	1376.89	25.952	25.301	32.763	0.471	0.451
OWID_LMC		Lower middle income	2020-08-16	8	16	2020	4664022	78070	83781.3	110598	1475	1488.14	1400.33	23.44	25.155	33.206	0.443	0.447
OWID_LMC		Lower middle income	2020-08-17	8	17	2020	4737154	73132	83380.9	111949	1351	1480.14	1422.29	21.957	25.034	33.612	0.406	0.444
OWID_LMC		Lower middle income	2020-08-18	8	18	2020	4824808	87654	84311.9	113551	1602	1516.86	1448.61	26.317	25.314	34.093	0.481	0.455
OWID_LMC		Lower middle income	2020-08-19	8	19	2020	4918030	93222	84808.4	115154	1603	1515.57	1476.6	27.989	25.463	34.574	0.481	0.455
OWID_LMC		Lower middle income	2020-08-20	8	20	2020	5008681	90651	85447.1	116728	1574	1522.57	1503.81	27.217	25.655	35.047	0.473	0.457
OWID_LMC		Lower middle income	2020-08-21	8	21	2020	5100316	91635	85828.6	117751	1023	1456.86	1531.33	27.513	25.769	35.354	0.307	0.437
OWID_LMC		Lower middle income	2020-08-22	8	22	2020	5190997	90681	86435	119206	1455	1440.43	1558.55	27.226	25.951	35.791	0.437	0.432
OWID_LMC		Lower middle income	2020-08-23	8	23	2020	5270780	79783	86679.7	120558	1352	1422.86	1582.51	23.954	26.025	36.197	0.406	0.427
OWID_LMC		Lower middle income	2020-08-24	8	24	2020	5351569	80789	87773.6	121905	1347	1422.29	1606.76	24.256	26.353	36.601	0.404	0.427
OWID_LMC		Lower middle income	2020-08-25	8	25	2020	5427895	76326	86155.3	123436	1531	1412.14	1629.68	22.916	25.867	37.061	0.46	0.424
OWID_LMC		Lower middle income	2020-08-26	8	26	2020	5535105	107210	88153.6	125184	1748	1432.86	1661.87	32.189	26.467	37.585	0.525	0.43
OWID_LMC		Lower middle income	2020-08-27	8	27	2020	5633528	98423	89263.9	126911	1727	1454.71	1691.42	29.551	26.801	38.104	0.519	0.437
OWID_LMC		Lower middle income	2020-08-28	8	28	2020	5732143	98615	90261	128540	1629	1541.29	1721.03	29.608	27.1	38.593	0.489	0.463
OWID_LMC		Lower middle income	2020-08-29	8	29	2020	5831983	99840	91569.4	130056	1516	1550	1751	29.976	27.493	39.048	0.455	0.465
OWID_LMC		Lower middle income	2020-08-30	8	30	2020	5930390	98407	94230	131552	1496	1570.57	1780.55	29.546	28.292	39.497	0.449	0.472
OWID_LMC		Lower middle income	2020-08-31	8	31	2020	6019171	88781	95371.7	132832	1280	1561	1807.2	26.656	28.635	39.882	0.384	0.469
OWID_LMC		Lower middle income	2020-09-01	9	1	2020	6116914	97743	98431.3	134408	1576	1567.43	1836.55	29.347	29.553	40.355	0.473	0.471
OWID_LMC		Lower middle income	2020-09-02	9	2	2020	6221881	104967	98110.9	136099	1691	1559.29	1868.07	31.515	29.457	40.863	0.508	0.468
OWID_LMC		Lower middle income	2020-09-03	9	3	2020	6324944	103063	98773.7	137856	1757	1563.57	1899.01	30.944	29.656	41.39	0.528	0.469
OWID_LMC		Lower middle income	2020-09-04	9	4	2020	6433093	108149	100136	139481	1625	1563	1931.48	32.471	30.065	41.878	0.488	0.469
OWID_LMC		Lower middle income	2020-09-05	9	5	2020	6542644	109551	101523	141097	1616	1577.29	1964.37	32.892	30.481	42.363	0.485	0.474
OWID_LMC		Lower middle income	2020-09-06	9	6	2020	6652950	110306	103223	142588	1491	1576.57	1997.49	33.118	30.992	42.811	0.448	0.473
OWID_LMC		Lower middle income	2020-09-07	9	7	2020	6746513	93563	103906	145796	3208	1852	2025.58	28.091	31.197	43.774	0.963	0.556
OWID_LMC		Lower middle income	2020-09-08	9	8	2020	6857269	110756	105765	147450	1654	1863.14	2058.84	33.254	31.755	44.271	0.497	0.559
OWID_LMC		Lower middle income	2020-09-09	9	9	2020	6974476	117207	107514	149180	1730	1868.71	2094.03	35.19	32.28	44.79	0.519	0.561
OWID_LMC		Lower middle income	2020-09-10	9	10	2020	7093402	118926	109780	150929	1749	1867.57	2129.73	35.707	32.96	45.315	0.525	0.561
OWID_LMC		Lower middle income	2020-09-11	9	11	2020	7215460	122058	111767	152643	1714	1880.29	2166.38	36.647	33.557	45.83	0.515	0.565
OWID_LMC		Lower middle income	2020-09-12	9	12	2020	7334380	118920	113105	154440	1797	1906.14	2202.09	35.705	33.959	46.369	0.54	0.572
OWID_LMC		Lower middle income	2020-09-13	9	13	2020	7447811	113431	113552	156088	1648	1928.57	2236.14	34.057	34.093	46.864	0.495	0.579
OWID_LMC		Lower middle income	2020-09-14	9	14	2020	7554885	107074	115482	157932	1844	1733.71	2268.29	32.148	34.672	47.418	0.554	0.521
OWID_LMC		Lower middle income	2020-09-15	9	15	2020	7668342	113457	115868	159800	1868	1764.29	2302.35	34.064	34.788	47.979	0.561	0.53
OWID_LMC		Lower middle income	2020-09-16	9	16	2020	7789972	121630	116499	161590	1790	1772.86	2338.87	36.518	34.978	48.516	0.537	0.532
OWID_LMC		Lower middle income	2020-09-17	9	17	2020	7910807	120835	116772	163382	1792	1779	2375.15	36.28	35.06	49.054	0.538	0.534
OWID_LMC		Lower middle income	2020-09-18	9	18	2020	8028839	118032	116197	165211	1829	1795.43	2410.59	35.438	34.887	49.603	0.549	0.539
OWID_LMC		Lower middle income	2020-09-19	9	19	2020	8146549	117710	116024	166968	1757	1789.71	2445.93	35.341	34.835	50.131	0.528	0.537
OWID_LMC		Lower middle income	2020-09-20	9	20	2020	8257861	111312	115721	168698	1730	1801.43	2479.35	33.42	34.744	50.65	0.519	0.541
OWID_LMC		Lower middle income	2020-09-21	9	21	2020	8355933	98072	114435	170286	1588	1764.86	2508.8	29.445	34.358	51.127	0.477	0.53
OWID_LMC		Lower middle income	2020-09-22	9	22	2020	8461103	105170	113252	172007	1721	1743.86	2540.37	31.576	34.003	51.644	0.517	0.524
OWID_LMC		Lower middle income	2020-09-23	9	23	2020	8573962	112859	111999	173787	1780	1742.43	2574.26	33.885	33.627	52.178	0.534	0.523
OWID_LMC		Lower middle income	2020-09-24	9	24	2020	8685263	111301	110637	175543	1756	1737.29	2607.68	33.417	33.218	52.705	0.527	0.522
OWID_LMC		Lower middle income	2020-09-25	9	25	2020	8796556	111293	109674	177308	1765	1728.14	2641.09	33.415	32.929	53.235	0.53	0.519
OWID_LMC		Lower middle income	2020-09-26	9	26	2020	8908409	111853	108837	179072	1764	1729.14	2674.67	33.583	32.677	53.765	0.53	0.519
OWID_LMC		Lower middle income	2020-09-27	9	27	2020	9014778	106369	108131	180700	1628	1714.57	2706.61	31.936	32.465	54.254	0.489	0.515
OWID_LMC		Lower middle income	2020-09-28	9	28	2020	9107429	92651	107357	182058	1358	1681.71	2734.43	27.818	32.233	54.661	0.408	0.505
OWID_LMC		Lower middle income	2020-09-29	9	29	2020	9212812	105383	107387	183960	1902	1707.57	2766.07	31.64	32.242	55.232	0.571	0.513
OWID_LMC		Lower middle income	2020-09-30	9	30	2020	9325832	113020	107410	185837	1877	1721.43	2800	33.933	32.249	55.796	0.564	0.517
OWID_LMC		Lower middle income	2020-10-01	10	1	2020	9432755	106923	106785	187586	1749	1720.43	2832.1	32.103	32.061	56.321	0.525	0.517
OWID_LMC		Lower middle income	2020-10-02	10	2	2020	9540537	107782	106283	189308	1722	1714.29	2864.47	32.361	31.911	56.838	0.517	0.515
OWID_LMC		Lower middle income	2020-10-03	10	3	2020	9643690	103153	105040	190843	1535	1681.57	2895.44	30.971	31.537	57.299	0.461	0.505
OWID_LMC		Lower middle income	2020-10-04	10	4	2020	9744451	100761	104239	192433	1590	1676.14	2925.69	30.253	31.297	57.776	0.477	0.503
OWID_LMC		Lower middle income	2020-10-05	10	5	2020	9829450	84999	103146	193967	1534	1701.29	2951.21	25.52	30.969	58.237	0.461	0.511
OWID_LMC		Lower middle income	2020-10-06	10	6	2020	9927746	98296	102133	195636	1669	1668	2980.72	29.513	30.665	58.738	0.501	0.501
OWID_LMC		Lower middle income	2020-10-07	10	7	2020	10037627	109881	101685	197351	1715	1644.86	3013.71	32.991	30.53	59.253	0.515	0.494
OWID_LMC		Lower middle income	2020-10-08	10	8	2020	10141777	104150	101289	199144	1793	1651.14	3044.98	31.27	30.411	59.791	0.538	0.496
OWID_LMC		Lower middle income	2020-10-09	10	9	2020	10244734	102957	100600	200761	1617	1636.14	3075.89	30.912	30.204	60.277	0.485	0.491
OWID_LMC		Lower middle income	2020-10-10	10	10	2020	10355780	111046	101727	202432	1671	1655.57	3109.24	33.341	30.543	60.778	0.502	0.497
OWID_LMC		Lower middle income	2020-10-11	10	11	2020	10451275	95495	100975	203971	1539	1648.29	3137.91	28.672	30.317	61.241	0.462	0.495
OWID_LMC		Lower middle income	2020-10-12	10	12	2020	10533624	82349	100596	205280	1309	1616.14	3162.63	24.725	30.203	61.634	0.393	0.485
OWID_LMC		Lower middle income	2020-10-13	10	13	2020	10625991	92367	99749.3	206723	1443	1583.86	3190.36	27.732	29.949	62.067	0.433	0.476
OWID_LMC		Lower middle income	2020-10-14	10	14	2020	10726162	100171	98362.1	208234	1511	1554.71	3220.44	30.075	29.532	62.52	0.454	0.467
OWID_LMC		Lower middle income	2020-10-15	10	15	2020	10820398	94236	96945.9	209837	1603	1527.57	3248.73	28.294	29.107	63.002	0.481	0.459
OWID_LMC		Lower middle income	2020-10-16	10	16	2020	10915479	95081	95820.7	211390	1553	1518.43	3277.28	28.547	28.769	63.468	0.466	0.456
OWID_LMC		Lower middle income	2020-10-17	10	17	2020	11015000	99521	94174.3	213298	1908	1552.29	3307.16	29.88	28.275	64.041	0.573	0.466
OWID_LMC		Lower middle income	2020-10-18	10	18	2020	11099147	84147	92553.1	214553	1255	1511.71	3332.42	25.264	27.788	64.418	0.377	0.454
OWID_LMC		Lower middle income	2020-10-19	10	19	2020	11176478	77331	91836.3	215951	1398	1524.43	3355.64	23.218	27.573	64.837	0.42	0.458
OWID_LMC		Lower middle income	2020-10-20	10	20	2020	11262410	85932	90917	217466	1515	1534.71	3381.44	25.8	27.297	65.292	0.455	0.461
OWID_LMC		Lower middle income	2020-10-21	10	21	2020	11355099	92689	89848.1	219082	1616	1549.71	3409.27	27.829	26.976	65.778	0.485	0.465
OWID_LMC		Lower middle income	2020-10-22	10	22	2020	11444788	89689	89198.6	220573	1491	1533.71	3436.2	26.928	26.781	66.225	0.448	0.46
OWID_LMC		Lower middle income	2020-10-23	10	23	2020	11535941	91153	88637.4	222208	1635	1545.43	3463.57	27.368	26.613	66.716	0.491	0.464
OWID_LMC		Lower middle income	2020-10-24	10	24	2020	11621698	85757	86671.1	223637	1429	1477	3489.32	25.748	26.022	67.145	0.429	0.443
OWID_LMC		Lower middle income	2020-10-25	10	25	2020	11698791	77093	85663.4	224834	1197	1468.71	3512.46	23.147	25.72	67.504	0.359	0.441
OWID_LMC		Lower middle income	2020-10-26	10	26	2020	11767432	68641	84422	226293	1459	1477.43	3533.07	20.609	25.347	67.943	0.438	0.444
OWID_LMC		Lower middle income	2020-10-27	10	27	2020	11843162	75730	82964.6	227613	1320	1449.57	3555.81	22.737	24.909	68.339	0.396	0.435
OWID_LMC		Lower middle income	2020-10-28	10	28	2020	11930111	86949	82144.6	229264	1651	1454.57	3581.91	26.106	24.663	68.835	0.496	0.437
OWID_LMC		Lower middle income	2020-10-29	10	29	2020	12016275	86164	81641	230722	1458	1449.86	3607.78	25.87	24.512	69.272	0.438	0.435
OWID_LMC		Lower middle income	2020-10-30	10	30	2020	12105819	89544	81411.1	232238	1516	1432.86	3634.67	26.885	24.443	69.727	0.455	0.43
OWID_LMC		Lower middle income	2020-10-31	10	31	2020	12190499	84680	81257.3	233633	1395	1428	3660.09	25.424	24.397	70.146	0.419	0.429
OWID_LMC		Lower middle income	2020-11-01	11	1	2020	12272732	82233	81991.6	235030	1397	1456.57	3684.78	24.69	24.617	70.566	0.419	0.437
OWID_LMC		Lower middle income	2020-11-02	11	2	2020	12345939	73207	82643.9	236428	1398	1447.86	3706.76	21.98	24.813	70.985	0.42	0.435
OWID_LMC		Lower middle income	2020-11-03	11	3	2020	12432873	86934	84244.4	238026	1598	1487.57	3732.86	26.101	25.294	71.465	0.48	0.447
OWID_LMC		Lower middle income	2020-11-04	11	4	2020	12526087	93214	85139.4	239833	1807	1509.86	3760.85	27.987	25.562	72.008	0.543	0.453
OWID_LMC		Lower middle income	2020-11-05	11	5	2020	12617915	91828	85948.6	241550	1717	1546.86	3788.42	27.571	25.805	72.523	0.516	0.464
OWID_LMC		Lower middle income	2020-11-06	11	6	2020	12710282	92367	86351.9	243137	1587	1557	3816.15	27.732	25.926	73	0.476	0.467
OWID_LMC		Lower middle income	2020-11-07	11	7	2020	12803563	93281	87580.6	244863	1726	1604.29	3844.16	28.007	26.295	73.518	0.518	0.482
OWID_LMC		Lower middle income	2020-11-08	11	8	2020	12892605	89042	88553.3	246374	1511	1620.57	3870.89	26.734	26.587	73.972	0.454	0.487
OWID_LMC		Lower middle income	2020-11-09	11	9	2020	12970126	77521	89169.6	247892	1518	1637.71	3894.17	23.275	26.772	74.427	0.456	0.492
OWID_LMC		Lower middle income	2020-11-10	11	10	2020	13060066	89940	89599	249498	1606	1638.86	3921.17	27.004	26.901	74.91	0.482	0.492
OWID_LMC		Lower middle income	2020-11-11	11	11	2020	13155832	95766	89963.6	251211	1713	1625.43	3949.93	28.753	27.011	75.424	0.514	0.488
OWID_LMC		Lower middle income	2020-11-12	11	12	2020	13249840	94008	90275	252826	1615	1610.86	3978.15	28.225	27.104	75.909	0.485	0.484
OWID_LMC		Lower middle income	2020-11-13	11	13	2020	13346416	96576	90876.3	254429	1603	1613.14	4007.15	28.996	27.285	76.39	0.481	0.484
OWID_LMC		Lower middle income	2020-11-14	11	14	2020	13438516	92100	90707.6	255957	1528	1584.86	4034.8	27.652	27.234	76.849	0.459	0.476
OWID_LMC		Lower middle income	2020-11-15	11	15	2020	13516925	78409	89188.6	257386	1429	1573.14	4058.34	23.542	26.778	77.278	0.429	0.472
OWID_LMC		Lower middle income	2020-11-16	11	16	2020	13589016	72091	88412.9	258809	1423	1559.57	4079.99	21.645	26.545	77.705	0.427	0.468
OWID_LMC		Lower middle income	2020-11-17	11	17	2020	13676796	87780	88104.3	260391	1582	1556.14	4106.34	26.355	26.453	78.18	0.475	0.467
OWID_LMC		Lower middle income	2020-11-18	11	18	2020	13774926	98130	88442	262269	1878	1579.71	4135.8	29.463	26.554	78.744	0.564	0.474
OWID_LMC		Lower middle income	2020-11-19	11	19	2020	13874060	99134	89174.3	264292	2023	1638	4165.57	29.764	26.774	79.351	0.607	0.492
OWID_LMC		Lower middle income	2020-11-20	11	20	2020	13976675	102615	90037	266108	1816	1668.43	4196.38	30.809	27.033	79.897	0.545	0.501
OWID_LMC		Lower middle income	2020-11-21	11	21	2020	14077211	100536	91242.1	267773	1665	1688	4226.56	30.185	27.395	80.397	0.5	0.507
OWID_LMC		Lower middle income	2020-11-22	11	22	2020	14171891	94680	93566.6	269378	1605	1713.14	4254.99	28.427	28.093	80.878	0.482	0.514
OWID_LMC		Lower middle income	2020-11-23	11	23	2020	14257575	85684	95508.4	270951	1573	1734.57	4280.72	25.726	28.676	81.351	0.472	0.521
OWID_LMC		Lower middle income	2020-11-24	11	24	2020	14353784	96209	96712.6	272604	1653	1744.71	4309.6	28.886	29.037	81.847	0.496	0.524
OWID_LMC		Lower middle income	2020-11-25	11	25	2020	14455500	101716	97224.9	274326	1722	1722.43	4340.14	30.539	29.191	82.364	0.517	0.517
OWID_LMC		Lower middle income	2020-11-26	11	26	2020	14555366	99866	97329.4	276063	1737	1681.57	4370.12	29.984	29.222	82.886	0.522	0.505
OWID_LMC		Lower middle income	2020-11-27	11	27	2020	14656345	100979	97095.7	277681	1618	1653.29	4400.44	30.318	29.152	83.371	0.486	0.496
OWID_LMC		Lower middle income	2020-11-28	11	28	2020	14754943	98598	96818.9	279267	1586	1642	4430.05	29.603	29.069	83.848	0.476	0.493
OWID_LMC		Lower middle income	2020-11-29	11	29	2020	14847575	92632	96526.3	280765	1498	1626.71	4457.86	27.812	28.981	84.297	0.45	0.488
OWID_LMC		Lower middle income	2020-11-30	11	30	2020	14925943	78368	95481.1	282237	1472	1612.29	4481.39	23.529	28.667	84.739	0.442	0.484
OWID_LMC		Lower middle income	2020-12-01	12	1	2020	15011992	86049	94029.7	283822	1585	1602.57	4507.22	25.835	28.232	85.215	0.476	0.481
OWID_LMC		Lower middle income	2020-12-02	12	2	2020	15106017	94025	92931	285416	1594	1584.29	4535.45	28.23	27.902	85.694	0.479	0.476
OWID_LMC		Lower middle income	2020-12-03	12	3	2020	15203205	97188	92548.4	287076	1660	1573.29	4564.63	29.18	27.787	86.192	0.498	0.472
OWID_LMC		Lower middle income	2020-12-04	12	4	2020	15297811	94606	91638	288768	1692	1583.86	4593.04	28.405	27.514	86.7	0.508	0.476
OWID_LMC		Lower middle income	2020-12-05	12	5	2020	15386892	89081	90278.4	290255	1487	1569.71	4619.78	26.746	27.105	87.147	0.446	0.471
OWID_LMC		Lower middle income	2020-12-06	12	6	2020	15470578	83686	89000.4	291596	1341	1547.29	4644.91	25.126	26.722	87.549	0.403	0.465
OWID_LMC		Lower middle income	2020-12-07	12	7	2020	15538622	68044	87525.6	292921	1325	1526.29	4665.34	20.43	26.279	87.947	0.398	0.458
OWID_LMC		Lower middle income	2020-12-08	12	8	2020	15618153	79531	86594.4	294443	1522	1517.29	4689.22	23.879	25.999	88.404	0.457	0.456
OWID_LMC		Lower middle income	2020-12-09	12	9	2020	15702107	83954	85155.7	295953	1510	1505.29	4714.42	25.206	25.567	88.857	0.453	0.452
OWID_LMC		Lower middle income	2020-12-10	12	10	2020	15782101	79994	82699.4	297459	1506	1483.29	4738.44	24.018	24.83	89.31	0.452	0.445
OWID_LMC		Lower middle income	2020-12-11	12	11	2020	15862786	80685	80710.7	298923	1464	1450.71	4762.67	24.225	24.233	89.749	0.44	0.436
OWID_LMC		Lower middle income	2020-12-12	12	12	2020	15940292	77506	79057.1	300286	1363	1433	4785.94	23.271	23.736	90.158	0.409	0.43
OWID_LMC		Lower middle income	2020-12-13	12	13	2020	16006163	65871	76512.1	301481	1195	1412.14	4805.71	19.777	22.972	90.517	0.359	0.424
OWID_LMC		Lower middle income	2020-12-14	12	14	2020	16062572	56409	74850	302640	1159	1388.43	4822.65	16.936	22.473	90.865	0.348	0.417
OWID_LMC		Lower middle income	2020-12-15	12	15	2020	16132357	69785	73457.7	304134	1494	1384.43	4843.6	20.952	22.055	91.314	0.449	0.416
OWID_LMC		Lower middle income	2020-12-16	12	16	2020	16201688	69331	71368.7	305477	1343	1360.57	4864.42	20.816	21.428	91.717	0.403	0.408
OWID_LMC		Lower middle income	2020-12-17	12	17	2020	16271287	69599	69883.7	306811	1334	1336	4885.31	20.897	20.982	92.117	0.401	0.401
OWID_LMC		Lower middle income	2020-12-18	12	18	2020	16343935	72648	68735.6	308126	1315	1314.71	4907.13	21.812	20.637	92.512	0.395	0.395
OWID_LMC		Lower middle income	2020-12-19	12	19	2020	16415268	71333	67853.7	309390	1264	1300.57	4928.54	21.417	20.372	92.892	0.38	0.39
OWID_LMC		Lower middle income	2020-12-20	12	20	2020	16477944	62676	67397.3	310607	1217	1303.71	4947.36	18.818	20.235	93.257	0.365	0.391
OWID_LMC		Lower middle income	2020-12-21	12	21	2020	16531498	53554	66989.4	311772	1165	1304.57	4963.44	16.079	20.113	93.607	0.35	0.392
OWID_LMC		Lower middle income	2020-12-22	12	22	2020	16595187	63689	66118.6	313100	1328	1280.86	4982.56	19.122	19.852	94.006	0.399	0.385
OWID_LMC		Lower middle income	2020-12-23	12	23	2020	16664072	68885	66054.9	314446	1346	1281.29	5003.24	20.682	19.832	94.41	0.404	0.385
OWID_LMC		Lower middle income	2020-12-24	12	24	2020	16731868	67796	65797.3	315714	1268	1271.86	5023.6	20.355	19.755	94.79	0.381	0.382
OWID_LMC		Lower middle income	2020-12-25	12	25	2020	16797144	65276	64744.1	316898	1184	1253.14	5043.2	19.599	19.439	95.146	0.355	0.376
OWID_LMC		Lower middle income	2020-12-26	12	26	2020	16853300	56156	62576	317919	1021	1218.43	5060.06	16.86	18.788	95.452	0.307	0.366
OWID_LMC		Lower middle income	2020-12-27	12	27	2020	16906261	52961	61188.1	319009	1090	1200.29	5075.96	15.901	18.371	95.78	0.327	0.36
OWID_LMC		Lower middle income	2020-12-28	12	28	2020	16953735	47474	60319.6	320049	1040	1182.43	5090.21	14.254	18.11	96.092	0.312	0.355
OWID_LMC		Lower middle income	2020-12-29	12	29	2020	17013741	60006	59793.4	321406	1357	1186.57	5108.23	18.016	17.952	96.499	0.407	0.356
OWID_LMC		Lower middle income	2020-12-30	12	30	2020	17077195	63454	59017.6	322780	1374	1190.57	5127.28	19.052	17.72	96.912	0.413	0.357
OWID_LMC		Lower middle income	2020-12-31	12	31	2020	17141799	64604	58561.6	324005	1225	1184.43	5146.68	19.397	17.583	97.28	0.368	0.356
OWID_LMC		Lower middle income	2021-01-01	1	1	2021	17203290	61491	58020.9	325070	1065	1167.43	5165.14	18.462	17.42	97.599	0.32	0.351
OWID_LMC		Lower middle income	2021-01-02	1	2	2021	17254658	51368	57336.9	326020	950	1157.29	5180.56	15.423	17.215	97.885	0.285	0.347
OWID_LMC		Lower middle income	2021-01-03	1	3	2021	17303380	48722	56731.3	326986	966	1139.57	5195.19	14.628	17.033	98.175	0.29	0.342
OWID_LMC		Lower middle income	2021-01-04	1	4	2021	17351197	47817	56780.3	327936	950	1126.71	5209.55	14.357	17.048	98.46	0.285	0.338
OWID_LMC		Lower middle income	2021-01-05	1	5	2021	17407363	56166	56231.7	329177	1241	1110.14	5226.41	16.863	16.883	98.833	0.373	0.333
OWID_LMC		Lower middle income	2021-01-06	1	6	2021	17471462	64099	56323.9	330335	1158	1079.29	5245.66	19.245	16.911	99.18	0.348	0.324
OWID_LMC		Lower middle income	2021-01-07	1	7	2021	17535310	63848	56215.9	331421	1086	1059.43	5264.83	19.17	16.878	99.506	0.326	0.318
OWID_LMC		Lower middle income	2021-01-08	1	8	2021	17579752	44442	53780.3	332271	850	1028.71	5278.17	13.343	16.147	99.762	0.255	0.309
OWID_LMC		Lower middle income	2021-01-09	1	9	2021	17659698	79946	57862.9	333485	1214	1066.43	5302.17	24.003	17.373	100.126	0.364	0.32
OWID_LMC		Lower middle income	2021-01-10	1	10	2021	17715330	55632	58850	334388	903	1057.43	5318.88	16.703	17.669	100.397	0.271	0.317
OWID_LMC		Lower middle income	2021-01-11	1	11	2021	17766975	51645	59396.9	335314	926	1054	5334.38	15.506	17.833	100.675	0.278	0.316
OWID_LMC		Lower middle income	2021-01-12	1	12	2021	17824549	57574	59598	336686	1372	1072.71	5351.67	17.286	17.894	101.087	0.412	0.322																			0	0					0	0
OWID_LMC		Lower middle income	2021-01-13	1	13	2021	17889314	64765	59693.1	338094	1408	1108.43	5371.11	19.445	17.922	101.51	0.423	0.333																								0					0	0	0
OWID_LMC		Lower middle income	2021-01-14	1	14	2021	17953381	64067	59724.4	339303	1209	1126	5390.35	19.236	17.932	101.873	0.363	0.338																								0					0	0	0
OWID_LMC		Lower middle income	2021-01-15	1	15	2021	18020234	66853	62926	340514	1211	1177.57	5410.42	20.072	18.893	102.236	0.364	0.354																			0	0				0	0	0			0	0	0
OWID_LMC		Lower middle income	2021-01-16	1	16	2021	18085137	64903	60777	341618	1104	1161.86	5429.91	19.487	18.248	102.568	0.331	0.349																			191181	191181			191181	47795	0.01	0.01			14	47795	0.001
OWID_LMC		Lower middle income	2021-01-17	1	17	2021	18141676	56539	60906.6	342644	1026	1179.43	5446.88	16.975	18.287	102.876	0.308	0.354																			224301	224301			33120	44860	0.01	0.01			13	44860	0.001
OWID_LMC		Lower middle income	2021-01-18	1	18	2021	18187670	45994	60099.3	343720	1076	1200.86	5460.69	13.809	18.044	103.199	0.323	0.361																			454049	454049			229748	75675	0.01	0.01			23	75675	0.002
OWID_LMC		Lower middle income	2021-01-19	1	19	2021	18241831	54161	59611.7	345040	1320	1193.43	5476.95	16.261	17.898	103.595	0.396	0.358																			674835	674835			220786	96405	0.02	0.02			29	96405	0.003
OWID_LMC		Lower middle income	2021-01-20	1	20	2021	18302560	60729	59035.1	346281	1241	1169.57	5495.19	18.233	17.725	103.968	0.373	0.351																			806484	806484			131649	115212	0.02	0.02			35	115212	0.003
OWID_LMC		Lower middle income	2021-01-21	1	21	2021	18362819	60259	58491.1	347646	1365	1191.86	5513.28	18.092	17.561	104.378	0.41	0.358																			1043534	1043534			237050	149076	0.03	0.03			45	149076	0.004
OWID_LMC		Lower middle income	2021-01-22	1	22	2021	18422440	59621	57458	348805	1159	1184.43	5531.18	17.901	17.251	104.726	0.348	0.356																			1522592	1522592			479058	217513	0.05	0.05			65	217513	0.007
OWID_LMC		Lower middle income	2021-01-23	1	23	2021	18481395	58955	56608.3	349831	1026	1173.29	5548.88	17.701	16.996	105.034	0.308	0.352																			1714201	1714201			191609	217574	0.05	0.05			65	217574	0.007
OWID_LMC		Lower middle income	2021-01-24	1	24	2021	18531976	50581	55757.1	350774	943	1161.43	5564.07	15.187	16.741	105.317	0.283	0.349																			1764746	1764746			50545	220064	0.05	0.05			66	220064	0.007
OWID_LMC		Lower middle income	2021-01-25	1	25	2021	18577214	45238	55649.1	351880	1106	1165.71	5577.65	13.582	16.708	105.649	0.332	0.35																			2185768	2185768			421022	247388	0.07	0.07			74	247388	0.007
OWID_LMC		Lower middle income	2021-01-26	1	26	2021	18629477	52263	55378	353153	1273	1159	5593.34	15.692	16.627	106.031	0.382	0.348																			2275165	2275165			89397	228619	0.07	0.07			69	228619	0.007
OWID_LMC		Lower middle income	2021-01-27	1	27	2021	18683751	54274	54455.9	354439	1286	1165.43	5609.64	16.295	16.35	106.417	0.386	0.35																			2667808	2667808			392643	265903	0.08	0.08			80	265903	0.008
OWID_LMC		Lower middle income	2021-01-28	1	28	2021	18746814	63063	54856.4	355856	1417	1172.86	5628.57	18.934	16.47	106.843	0.425	0.352																			3306206	3300738	5468		638398	323239	0.1	0.1	0		97	322458	0.01
OWID_LMC		Lower middle income	2021-01-29	1	29	2021	18804493	57679	54579	356894	1038	1155.57	5645.89	17.318	16.387	107.154	0.312	0.347																			3925979	3914692	11287		619773	343341	0.12	0.12	0		103	341729	0.01
OWID_LMC		Lower middle income	2021-01-30	1	30	2021	18862394	57901	54428.4	357916	1022	1155	5663.27	17.384	16.342	107.461	0.307	0.347																			4380826	4270016	20810		454847	380946	0.13	0.13	0		114	365116	0.011
OWID_LMC		Lower middle income	2021-01-31	1	31	2021	18910751	48357	54110.7	358922	1006	1164	5677.79	14.519	16.246	107.763	0.302	0.349																			4465390	4316842	22548		84564	385806	0.13	0.13	0		116	364585	0.011
OWID_LMC		Lower middle income	2021-02-01	2	1	2021	18951046	40295	53404.6	359858	936	1139.71	5689.89	12.098	16.034	108.044	0.281	0.342																			4939612	4704125	35406		474222	393406	0.15	0.14	0		118	359765	0.011
OWID_LMC		Lower middle income	2021-02-02	2	2	2021	18998816	47770	52762.7	360996	1138	1120.43	5704.23	14.343	15.842	108.386	0.342	0.336																			5283711	4974421	51999		344099	429792	0.16	0.15	0		129	385608	0.012
OWID_LMC		Lower middle income	2021-02-03	2	3	2021	19051327	52511	52510.9	362036	1040	1085.29	5720	15.766	15.766	108.698	0.312	0.326																			5737958	5357939	71621		454247	438593	0.17	0.16	0		132	384304	0.012
OWID_LMC		Lower middle income	2021-02-04	2	4	2021	19103828	52501	51002	363057	1021	1028.71	5735.76	15.763	15.313	109.005	0.307	0.309																			6423685	5975409	96553		685727	445354	0.19	0.18	0		134	382096	0.011
OWID_LMC		Lower middle income	2021-02-05	2	5	2021	19155728	51900	50176.4	363996	939	1014.57	5751.34	15.583	15.065	109.287	0.282	0.305																			7394832	6865872	120725		971147	495550	0.22	0.21	0		149	421597	0.013
OWID_LMC		Lower middle income	2021-02-06	2	6	2021	19205931	50203	49076.7	364869	873	993.286	5766.42	15.073	14.735	109.549	0.262	0.298																			7861774	7260601	137207		466942	497278	0.24	0.22	0		149	427226	0.013
OWID_LMC		Lower middle income	2021-02-07	2	7	2021	19251362	45431	48658.7	365674	805	964.571	5780.06	13.64	14.609	109.79	0.242	0.29																			7940294	7337197	139131		78520	496415	0.24	0.22	0		149	431479	0.013
OWID_LMC		Lower middle income	2021-02-08	2	8	2021	19291611	40249	48652.1	366513	839	950.714	5792.14	12.084	14.607	110.042	0.252	0.285																			8542671	7821252	171270		602377	514723	0.26	0.23	0.01		155	445304	0.013
OWID_LMC		Lower middle income	2021-02-09	2	9	2021	19335440	43829	48089.1	367585	1072	941.286	5805.3	13.159	14.438	110.364	0.322	0.283																			9199697	8363063	221453		657026	559427	0.28	0.25	0.01		168	484092	0.015
OWID_LMC		Lower middle income	2021-02-10	2	10	2021	19382981	47541	47379.1	368598	1013	937.429	5819.57	14.274	14.225	110.668	0.304	0.281																			10107087	9081720	279251		907390	624161	0.3	0.27	0.01		187	531969	0.016
OWID_LMC		Lower middle income	2021-02-11	2	11	2021	19427181	44200	46193.3	369484	886	918.143	5832.85	13.271	13.869	110.934	0.266	0.276																			10819541	9618618	345605		712454	627979	0.32	0.29	0.01		189	520458	0.016
OWID_LMC		Lower middle income	2021-02-12	2	12	2021	19476616	49435	45841.1	370455	971	922.714	5847.69	14.842	13.763	111.226	0.292	0.277																			11541226	10083518	345605		721685	592342	0.35	0.3	0.01		178	459664	0.014
OWID_LMC		Lower middle income	2021-02-13	2	13	2021	19524033	47417	45443.1	371325	870	922.286	5861.92	14.237	13.644	111.487	0.261	0.277																			12421858	10610165	423154		880632	651441	0.37	0.32	0.01		196	478509	0.014
OWID_LMC		Lower middle income	2021-02-14	2	14	2021	19564120	40087	44679.7	372047	722	910.429	5873.96	12.036	13.415	111.704	0.217	0.273																			12612419	10790634	433246		190561	667446	0.38	0.32	0.01		200	493348	0.015
OWID_LMC		Lower middle income	2021-02-15	2	15	2021	19600379	36259	44109.7	372732	685	888.429	5884.85	10.886	13.244	111.91	0.206	0.267																			13715549	11427715	580743		1103130	738983	0.41	0.34	0.02		222	515209	0.015
OWID_LMC		Lower middle income	2021-02-16	2	16	2021	19646180	45801	44391.4	373702	970	873.857	5898.6	13.751	13.328	112.201	0.291	0.262																			14566639	11908984	753486		851090	766706	0.44	0.36	0.02		230	506560	0.015
OWID_LMC		Lower middle income	2021-02-17	2	17	2021	19694436	48256	44493.6	374602	900	857.714	5913.09	14.488	13.359	112.471	0.27	0.258																			15436744	12416287	939444		870105	761380	0.46	0.37	0.03		229	476367	0.014
OWID_LMC		Lower middle income	2021-02-18	2	18	2021	19744936	50500	45393.6	375597	995	873.286	5928.25	15.162	13.629	112.77	0.299	0.262																			16578825	13256938	1088764		1142081	822755	0.5	0.4	0.03		247	519760	0.016
OWID_LMC		Lower middle income	2021-02-19	2	19	2021	19796405	51469	45684.1	376519	922	866.286	5943.7	15.453	13.716	113.047	0.277	0.26																			17421596	16035955	1385641		842771	840053	0.52	0.48	0.04		252	850348	0.026
OWID_LMC		Lower middle income	2021-02-20	2	20	2021	19844788	48383	45822.1	377423	904	871.143	5958.23	14.527	13.758	113.318	0.271	0.262																			18595333	16975271	1620062		1173737	881925	0.56	0.51	0.05		265	909301	0.027
OWID_LMC		Lower middle income	2021-02-21	2	21	2021	19890426	45638	46615.1	378072	649	860.714	5971.93	13.702	13.996	113.513	0.195	0.258																			18905958	17199194	1706764		310625	899077	0.57	0.52	0.05		270	915509	0.027
OWID_LMC		Lower middle income	2021-02-22	2	22	2021	19933950	43524	47653	378776	704	863.429	5985	13.068	14.307	113.724	0.211	0.259																			19615677	17743624	1872053		709719	842875	0.59	0.53	0.06		253	902273	0.027
OWID_LMC		Lower middle income	2021-02-23	2	23	2021	19981508	47558	47904	379771	995	867	5999.28	14.279	14.383	114.023	0.299	0.26																			20499734	18355871	2143863		884057	847585	0.62	0.55	0.06		254	920984	0.028
OWID_LMC		Lower middle income	2021-02-24	2	24	2021	20033164	51656	48389.7	381332	1561	961.429	6014.79	15.509	14.529	114.492	0.469	0.289																			21595980	19248568	2347412		1096246	879891	0.65	0.58	0.07		264	976040	0.029
OWID_LMC		Lower middle income	2021-02-25	2	25	2021	20089876	56712	49277.1	382310	978	959	6031.81	17.027	14.795	114.785	0.294	0.288																			22895029	20129827	2765202		1299049	902315	0.69	0.6	0.08		271	981841	0.029
OWID_LMC		Lower middle income	2021-02-26	2	26	2021	20144566	54690	49737.3	383306	996	969.571	6048.23	16.42	14.933	115.084	0.299	0.291																			23970608	20796980	3173628		1075579	935573	0.72	0.62	0.1		281	680146	0.02
OWID_LMC		Lower middle income	2021-02-27	2	27	2021	20195334	50768	50078	384110	804	955.286	6063.48	15.243	15.035	115.326	0.241	0.287																			24968397	21362034	3606363		997789	910438	0.75	0.64	0.11		273	626680	0.019
OWID_LMC		Lower middle income	2021-02-28	2	28	2021	20242163	46829	50248.1	384851	741	968.429	6077.54	14.06	15.087	115.548	0.222	0.291																			25282009	21656394	3625615		313612	910864	0.76	0.65	0.11		273	636743	0.019
OWID_LMC		Lower middle income	2021-03-01	3	1	2021	20284630	42467	50097.1	385543	692	966.714	6090.29	12.75	15.041	115.756	0.208	0.29																			26112257	22273105	3839152		830248	928083	0.78	0.67	0.12		279	647069	0.019
OWID_LMC		Lower middle income	2021-03-02	3	2	2021	20331192	46562	49954.9	386403	860	947.429	6104.27	13.98	14.999	116.014	0.258	0.284																			27705694	23627532	4078162		1593437	1029423	0.83	0.71	0.12		309	753094	0.023
OWID_LMC		Lower middle income	2021-03-03	3	3	2021	20384484	53292	50188.6	387291	888	851.286	6120.27	16	15.069	116.281	0.267	0.256																			29297492	24940611	4356881		1591798	1100216	0.88	0.75	0.13		330	813149	0.024
OWID_LMC		Lower middle income	2021-03-04	3	4	2021	20441915	57431	50291.3	388164	873	836.286	6137.51	17.243	15.1	116.543	0.262	0.251																			31143912	26401687	4742225		1846420	1178412	0.94	0.79	0.14		354	895980	0.027
OWID_LMC		Lower middle income	2021-03-05	3	5	2021	20499054	57139	50641.1	389118	954	830.286	6154.67	17.155	15.205	116.829	0.286	0.249																			33001196	27862479	5138717		1857284	1290084	0.99	0.84	0.15		387	1009357	0.03
OWID_LMC		Lower middle income	2021-03-06	3	6	2021	20555049	55995	51387.9	389855	737	820.714	6171.48	16.812	15.429	117.051	0.221	0.246																			34648534	29175246	5473288		1647338	1382877	1.04	0.88	0.16		415	1116173	0.034
OWID_LMC		Lower middle income	2021-03-07	3	7	2021	20608412	53363	52321.3	390540	685	812.714	6187.5	16.022	15.709	117.256	0.206	0.244																			35329217	29828031	5501186		680683	1435315	1.06	0.9	0.17		431	1167377	0.035
OWID_LMC		Lower middle income	2021-03-08	3	8	2021	20657602	49190	53281.7	391393	853	835.714	6202.27	14.769	15.997	117.512	0.256	0.251																			37726498	31843119	5883379		2397281	1659177	1.13	0.96	0.18		498	1367145	0.041
OWID_LMC		Lower middle income	2021-03-09	3	9	2021	20706720	49118	53646.9	392161	768	822.571	6217.02	14.747	16.107	117.743	0.231	0.247																			39635914	33377819	6258095		1909416	1704317	1.19	1	0.19		512	1392898	0.042
OWID_LMC		Lower middle income	2021-03-10	3	10	2021	20765752	59032	54466.9	392996	835	815	6234.74	17.724	16.353	117.994	0.251	0.245																			42165446	35348005	6817441		2529532	1838279	1.27	1.06	0.2		552	1486771	0.045
OWID_LMC		Lower middle income	2021-03-11	3	11	2021	20831631	65879	55673.7	393921	925	822.429	6254.52	19.78	16.716	118.271	0.278	0.247																			43245540	36191314	7054226		1080094	1728804	1.3	1.09	0.21		519	1398518	0.042
OWID_LMC		Lower middle income	2021-03-12	3	12	2021	20900741	69110	57383.9	394843	922	817.857	6275.27	20.75	17.229	118.548	0.277	0.246																			45771672	38001915	7769757		2526132	1824354	1.37	1.14	0.23		548	1448491	0.043
OWID_LMC		Lower middle income	2021-03-13	3	13	2021	20969222	68481	59167.6	395726	883	838.714	6295.83	20.561	17.765	118.813	0.265	0.252																			48109002	39684919	8424083		2337330	1922924	1.44	1.19	0.25		577	1501382	0.045
OWID_LMC		Lower middle income	2021-03-14	3	14	2021	21032571	63349	60594.1	396439	713	842.714	6314.85	19.02	18.193	119.027	0.214	0.253																			48829491	40374334	8455157		720489	1928611	1.47	1.21	0.25		579	1506615	0.045
OWID_LMC		Lower middle income	2021-03-15	3	15	2021	21094850	62279	62464	397233	794	834.286	6333.55	18.699	18.754	119.266	0.238	0.25																			52536862	43258545	9278317		3707371	2115766	1.58	1.3	0.28		635	1630775	0.049
OWID_LMC		Lower middle income	2021-03-16	3	16	2021	21164676	69826	65422.3	398237	1004	868	6354.51	20.965	19.642	119.567	0.301	0.261																			55568656	45603304	9965352		3031794	2276106	1.67	1.37	0.3		683	1746498	0.052
OWID_LMC		Lower middle income	2021-03-17	3	17	2021	21246617	81941	68695	399231	994	890.714	6379.11	24.602	20.625	119.866	0.298	0.267																			58418775	47779566	10639209		2850119	2321904	1.75	1.43	0.32		697	1775937	0.053
OWID_LMC		Lower middle income	2021-03-18	3	18	2021	21335797	89180	72023.7	400210	979	898.429	6405.89	26.776	21.625	120.16	0.294	0.27																			61163139	50079352	11083787		2744364	2559657	1.84	1.5	0.33		769	1984005	0.06
OWID_LMC		Lower middle income	2021-03-19	3	19	2021	21429605	93808	75552	401209	999	909.429	6434.06	28.165	22.684	120.46	0.3	0.273																			66121006	54184763	11936243		4957867	2907048	1.99	1.63	0.36		873	2311835	0.069
OWID_LMC		Lower middle income	2021-03-20	3	20	2021	21523971	94366	79249.9	402108	899	911.714	6462.39	28.333	23.794	120.729	0.27	0.274																			69418753	57061686	12357067		3297747	3044250	2.08	1.71	0.37		914	2482395	0.075
OWID_LMC		Lower middle income	2021-03-21	3	21	2021	21615154	91183	83226.1	402904	796	923.571	6489.77	27.377	24.988	120.968	0.239	0.277																			69963978	57576615	12387363		545225	3019212	2.1	1.73	0.37		906	2457469	0.074
OWID_LMC		Lower middle income	2021-03-22	3	22	2021	21699164	84010	86330.6	403792	888	937	6514.99	25.223	25.92	121.235	0.267	0.281																			74051665	61001242	13050423		4087687	3073543	2.22	1.83	0.39		923	2534671	0.076
OWID_LMC		Lower middle income	2021-03-23	3	23	2021	21793120	93956	89777.7	404920	1128	954.714	6543.2	28.209	26.955	121.574	0.339	0.287																			77830783	63989345	13841438		3779118	3180304	2.34	1.92	0.42		955	2626577	0.079
OWID_LMC		Lower middle income	2021-03-24	3	24	2021	21898215	105095	93085.4	406043	1123	973.143	6574.75	31.554	27.948	121.911	0.337	0.292																			81114472	66805664	14308808		3283689	3242242	2.44	2.01	0.43		973	2718014	0.082
OWID_LMC		Lower middle income	2021-03-25	3	25	2021	22014276	116061	96925.6	407214	1171	1000.57	6609.6	34.846	29.101	122.263	0.352	0.3																			84288594	69446250	14842344		3174122	3303636	2.53	2.09	0.45		992	2766700	0.083
OWID_LMC		Lower middle income	2021-03-26	3	26	2021	22143562	129286	101994	408417	1203	1029.71	6648.41	38.817	30.623	122.624	0.361	0.309																			87851720	72419592	15432128		3563126	3104388	2.64	2.17	0.46		932	2604976	0.078
OWID_LMC		Lower middle income	2021-03-27	3	27	2021	22262127	118565	105451	409575	1158	1066.71	6684.01	35.598	31.661	122.971	0.348	0.32																			90844388	74951706	15696985		2992668	3060805	2.73	2.25	0.47		919	2555717	0.077
OWID_LMC		Lower middle income	2021-03-28	3	28	2021	22381599	119472	109492	410500	925	1085.14	6719.88	35.87	32.874	123.249	0.278	0.326																			91833428	75793248	15844483		989040	3124207	2.76	2.28	0.48		938	2602376	0.078
OWID_LMC		Lower middle income	2021-03-29	3	29	2021	22487779	106180	112659	411512	1012	1102.86	6751.76	31.88	33.825	123.553	0.304	0.331																			92923262	76711985	16015580		1089834	2695942	2.79	2.3	0.48		809	2244392	0.067
OWID_LMC		Lower middle income	2021-03-30	3	30	2021	22595755	107976	114662	412738	1226	1116.86	6784.18	32.419	34.426	123.921	0.368	0.335																			95309969	78800102	16314170		2386707	2497027	2.86	2.37	0.49		750	2115822	0.064
OWID_LMC		Lower middle income	2021-03-31	3	31	2021	22724320	128565	118015	414210	1472	1166.71	6822.78	38.601	35.433	124.363	0.442	0.35																			100014970	82732880	17086393		4705001	2700071	3	2.48	0.51		811	2275317	0.068
OWID_LMC		Lower middle income	2021-04-01	4	1	2021	22881141	156821	123838	415858	1648	1234.86	6869.87	47.084	37.181	124.858	0.495	0.371																			104658345	86775648	17687000		4643375	2909964	3.14	2.61	0.53		874	2475628	0.074
OWID_LMC		Lower middle income	2021-04-02	4	2	2021	23045509	164368	128850	417572	1714	1307.86	6919.22	49.35	38.686	125.372	0.515	0.393																			109237401	90927695	18114009		4579056	3055097	3.28	2.73	0.54		917	2644015	0.079
OWID_LMC		Lower middle income	2021-04-03	4	3	2021	23206528	161019	134914	419122	1550	1363.86	6967.56	48.345	40.507	125.838	0.465	0.409																			112436027	93861137	18436944		3198626	3084520	3.38	2.82	0.55		926	2701347	0.081
OWID_LMC		Lower middle income	2021-04-04	4	4	2021	23375481	168953	141983	420732	1610	1461.71	7018.29	50.727	42.629	126.321	0.483	0.439																			116088146	97177601	18772599		3652119	3464960	3.49	2.92	0.56		1040	3054908	0.092
OWID_LMC		Lower middle income	2021-04-05	4	5	2021	23529046	153565	148752	422127	1395	1516.43	7064.4	46.107	44.662	126.74	0.419	0.455																			120587830	101115467	19276666		4499684	3952081	3.62	3.04	0.58		1187	3486212	0.105
OWID_LMC		Lower middle income	2021-04-06	4	6	2021	23712187	183141	159490	424279	2152	1648.71	7119.38	54.987	47.886	127.386	0.646	0.495																			126050155	105783038	20071420		5462325	4391455	3.78	3.18	0.6		1318	3854705	0.116
OWID_LMC		Lower middle income	2021-04-07	4	7	2021	23911934	199747	169659	426329	2050	1731.29	7179.35	59.972	50.939	128.002	0.615	0.52																			129789865	109168646	20425522		3739710	4253556	3.9	3.28	0.61		1277	3776538	0.113
OWID_LMC		Lower middle income	2021-04-08	4	8	2021	24131278	219344	178591	428435	2106	1796.71	7245.21	65.856	53.62	128.634	0.632	0.539																			135276725	113819133	21260687		5486860	4374054	4.06	3.42	0.64		1313	3863355	0.116
OWID_LMC		Lower middle income	2021-04-09	4	9	2021	24361672	230394	188023	430725	2290	1879	7314.38	69.174	56.452	129.322	0.688	0.564																			139367263	117437630	21733936		4090538	4304266	4.18	3.53	0.65		1292	3787134	0.114
OWID_LMC		Lower middle income	2021-04-10	4	10	2021	24590003	228331	197639	432867	2142	1963.57	7382.94	68.554	59.34	129.965	0.643	0.59																			144232336	121356296	22691086		4865073	4542330	4.33	3.64	0.68		1364	3927880	0.118
OWID_LMC		Lower middle income	2021-04-11	4	11	2021	24829249	239246	207681	434916	2049	2026.29	7454.77	71.832	62.354	130.58	0.615	0.608																			147904649	124539181	23187545		3672313	4545215	4.44	3.74	0.7		1365	3908797	0.117
OWID_LMC		Lower middle income	2021-04-12	4	12	2021	25061166	231917	218874	437153	2237	2146.57	7524.4	69.631	65.715	131.251	0.672	0.644																			152905046	128518921	24144043		5000397	4616745	4.59	3.86	0.72		1386	3914779	0.118
OWID_LMC		Lower middle income	2021-04-13	4	13	2021	25318872	257706	229526	439639	2486	2194.29	7601.77	77.374	68.913	131.998	0.746	0.659																			156254825	131409459	24677705		3349779	4314953	4.69	3.95	0.74		1296	3660917	0.11
OWID_LMC		Lower middle income	2021-04-14	4	14	2021	25597221	278349	240755	442233	2594	2272	7685.35	83.572	72.285	132.777	0.779	0.682																			160678317	135263626	25386087		4423492	4412636	4.82	4.06	0.76		1325	3727854	0.112
OWID_LMC		Lower middle income	2021-04-15	4	15	2021	25894909	297688	251947	444993	2760	2365.43	7774.73	89.378	75.645	133.605	0.829	0.71																			164670244	138091867	26553121		3991927	4199074	4.94	4.15	0.8		1261	3467533	0.104
OWID_LMC		Lower middle income	2021-04-16	4	16	2021	26211021	316112	264193	447827	2834	2443.14	7869.64	94.91	79.322	134.456	0.851	0.734																			167683235	140418225	27242050		3012991	4045139	5.03	4.22	0.82		1215	3282942	0.099
OWID_LMC		Lower middle income	2021-04-17	4	17	2021	26549800	338779	279971	450803	2976	2562.29	7971.35	101.716	84.059	135.35	0.894	0.769																			170895261	142809979	28120390		3212026	3808989	5.13	4.29	0.84		1144	3064812	0.092
OWID_LMC		Lower middle income	2021-04-18	4	18	2021	26890940	341140	294527	453740	2937	2689.14	8073.77	102.424	88.429	136.232	0.882	0.807																			173201133	144359995	28876246		2305872	3613783	5.2	4.33	0.87		1085	2831545	0.085
OWID_LMC		Lower middle income	2021-04-19	4	19	2021	27216817	325877	307950	456802	3062	2807	8171.62	97.842	92.459	137.151	0.919	0.843																			177319055	147120275	30158545		4117922	3487716	5.32	4.42	0.91		1047	2657336	0.08
OWID_LMC		Lower middle income	2021-04-20	4	20	2021	27583448	366631	323511	460416	3614	2968.14	8281.69	110.078	97.131	138.236	1.085	0.891																			178520324	147774070	30663638		1201269	3180786	5.36	4.44	0.92		955	2337802	0.07
OWID_LMC		Lower middle income	2021-04-21	4	21	2021	27973984	390536	339538	464161	3745	3132.57	8398.95	117.255	101.943	139.36	1.124	0.941																			181788915	150249052	31457247		3268591	3015800	5.46	4.51	0.94		905	2140775	0.064
OWID_LMC		Lower middle income	2021-04-22	4	22	2021	28389845	415861	356419	468186	4025	3313.29	8523.81	124.859	107.012	140.569	1.208	0.995																			185917360	152647492	33215601		4128445	3035302	5.58	4.58	1		911	2079375	0.062
OWID_LMC		Lower middle income	2021-04-23	4	23	2021	28815363	425518	372049	472596	4410	3538.43	8651.57	127.758	111.704	141.893	1.324	1.062																			187497301	153600941	33778245		1579941	2830581	5.63	4.61	1.01		850	1883245	0.057
OWID_LMC		Lower middle income	2021-04-24	4	24	2021	29233520	418157	383389	476866	4270	3723.29	8777.11	125.548	115.109	143.175	1.282	1.118																			187975989	153931895	34055406		478688	2440104	5.64	4.62	1.02		733	1588845	0.048
OWID_LMC		Lower middle income	2021-04-25	4	25	2021	29647807	414287	393838	481040	4174	3900	8901.5	124.386	118.247	144.428	1.253	1.171																			195058861	158452864	36635453		7082872	3122533	5.86	4.76	1.1		938	2013267	0.06
OWID_LMC		Lower middle income	2021-04-26	4	26	2021	30031217	383410	402057	485248	4208	4063.71	9016.62	115.116	120.714	145.692	1.263	1.22																			199067373	160867963	38258012		4008512	3106903	5.98	4.83	1.15		933	1963955	0.059
OWID_LMC		Lower middle income	2021-04-27	4	27	2021	30458241	427024	410685	490301	5053	4269.29	9144.83	128.21	123.305	147.209	1.517	1.282																			202741517	162833041	39908476		3674144	3460170	6.09	4.89	1.2		1039	2151282	0.065
OWID_LMC		Lower middle income	2021-04-28	4	28	2021	30907840	449599	419122	495689	5388	4504	9279.82	134.988	125.838	148.826	1.618	1.352																			207247182	165941056	41266361		4505665	3636895	6.22	4.98	1.24		1092	2241715	0.067
OWID_LMC		Lower middle income	2021-04-29	4	29	2021	31373640	465800	426256	500948	5259	4680.29	9419.67	139.852	127.98	150.405	1.579	1.405																			210486084	167806597	42679487		3238902	3509818	6.32	5.04	1.28		1054	2165586	0.065
OWID_LMC		Lower middle income	2021-04-30	4	30	2021	31845496	471856	432876	505989	5041	4770.43	9561.34	141.671	129.967	151.919	1.514	1.432																			213881617	169825679	44055938		3395533	3769188	6.42	5.1	1.32		1132	2317820	0.07
OWID_LMC		Lower middle income	2021-05-01	5	1	2021	32300517	455021	438142	511127	5138	4894.43	9697.95	136.616	131.549	153.462	1.543	1.47																			215806308	170948234	44859654		1924691	3975760	6.48	5.13	1.35		1194	2430906	0.073
OWID_LMC		Lower middle income	2021-05-02	5	2	2021	32728507	427990	440100	515731	4604	4955.86	9826.45	128.5	132.136	154.844	1.382	1.488																			216871306	171546367	45347331		1064998	3116064	6.51	5.15	1.36		936	1870500	0.056
OWID_LMC		Lower middle income	2021-05-03	5	3	2021	33146909	418402	445099	520510	4779	5037.43	9952.08	125.622	133.637	156.279	1.435	1.512																			219262303	172846889	46444621		2390997	2884990	6.58	5.19	1.39		866	1711275	0.051
OWID_LMC		Lower middle income	2021-05-04	5	4	2021	33582452	435543	446316	525485	4975	5026.29	10082.8	130.768	134.003	157.772	1.494	1.509																			224046407	174930560	48323661		4784104	3043556	6.73	5.25	1.45		914	1728217	0.052
OWID_LMC		Lower middle income	2021-05-05	5	5	2021	34051093	468641	449036	530990	5505	5043	10223.5	140.705	134.819	159.425	1.653	1.514																			227289397	176626321	49779055		3242990	2863174	6.82	5.3	1.49		860	1526466	0.046
OWID_LMC		Lower middle income	2021-05-06	5	6	2021	34539541	488448	452272	536733	5743	5112.14	10370.2	146.652	135.791	161.15	1.724	1.535																			231382047	178696376	51703339		4092650	2985138	6.95	5.37	1.55		896	1555683	0.047
OWID_LMC		Lower middle income	2021-05-07	5	7	2021	35005384	465843	451413	542427	5694	5205.43	10510.1	139.865	135.533	162.859	1.71	1.563																			235944742	181217377	53799163		4562695	3151875	7.08	5.44	1.62		946	1627385	0.049
OWID_LMC		Lower middle income	2021-05-08	5	8	2021	35471098	465714	452940	548041	5614	5273.43	10649.9	139.827	135.991	164.545	1.686	1.583																			238738942	182637484	55203934		2794200	3276091	7.17	5.48	1.66		984	1669893	0.05
OWID_LMC		Lower middle income	2021-05-09	5	9	2021	35891403	420305	451842	553207	5166	5353.71	10776.1	126.193	135.662	166.096	1.551	1.607																			240842805	183895895	56068264		2103863	3424500	7.23	5.52	1.68		1028	1764218	0.053
OWID_LMC		Lower middle income	2021-05-10	5	10	2021	36278732	387329	447403	558425	5218	5416.43	10892.4	116.292	134.329	167.662	1.567	1.626																			245637140	186635802	57749500		4794335	3767834	7.38	5.6	1.73		1131	1969845	0.059
OWID_LMC		Lower middle income	2021-05-11	5	11	2021	36683725	404993	443039	564153	5728	5524	11014	121.596	133.019	169.382	1.72	1.659																			250101318	189558743	60606233		4464178	3722130	7.51	5.69	1.82		1118	2089740	0.063
OWID_LMC		Lower middle income	2021-05-12	5	12	2021	37104009	420284	436131	569921	5768	5561.57	11140.2	126.187	130.945	171.114	1.732	1.67																			253194666	191427757	61780991		3093348	3700753	7.6	5.75	1.85		1111	2114491	0.063
OWID_LMC		Lower middle income	2021-05-13	5	13	2021	37501256	397247	423102	575341	5420	5515.43	11259.4	119.27	127.033	172.741	1.627	1.656																			256800493	193292456	63332356		3605827	3631207	7.71	5.8	1.9		1090	2085154	0.063
OWID_LMC		Lower middle income	2021-05-14	5	14	2021	37876461	375205	410154	580556	5215	5447	11372.1	112.652	123.145	174.307	1.566	1.635																			258612862	194611486	64060376		1812369	3238303	7.76	5.84	1.92		972	1913444	0.057
OWID_LMC		Lower middle income	2021-05-15	5	15	2021	38235038	358577	394849	585997	5441	5422.29	11479.7	107.66	118.55	175.941	1.634	1.628																			261114425	196326150	64847275		2501563	3196498	7.84	5.89	1.95		960	1955524	0.059
OWID_LMC		Lower middle income	2021-05-16	5	16	2021	38562179	327141	381539	591329	5332	5446	11578	98.221	114.554	177.541	1.601	1.635																			262343652	197259014	65143638		1229227	3071550	7.88	5.92	1.96		922	1909017	0.057
OWID_LMC		Lower middle income	2021-05-17	5	17	2021	38875355	313176	370946	596992	5663	5509.57	11672	94.028	111.373	179.242	1.7	1.654																			265413974	199686253	65786721		3070322	2825262	7.97	6	1.98		848	1864350	0.056
OWID_LMC		Lower middle income	2021-05-18	5	18	2021	39194347	318992	358660	603035	6043	5554.57	11767.8	95.775	107.685	181.056	1.814	1.668																			268606491	201952701	66701813		3192517	2643596	8.06	6.06	2		794	1770565	0.053
OWID_LMC		Lower middle income	2021-05-19	5	19	2021	39526680	332333	346096	608454	5419	5504.71	11867.5	99.78	103.912	182.683	1.627	1.653																			270620658	203551723	67116958		2014167	2489427	8.13	6.11	2.02		747	1731995	0.052
OWID_LMC		Lower middle income	2021-05-20	5	20	2021	39842931	316251	334525	614059	5605	5531.14	11962.5	94.952	100.438	184.366	1.683	1.661																			274997998	206461350	68164626		4377340	2599644	8.26	6.2	2.05		781	1881271	0.056
OWID_LMC		Lower middle income	2021-05-21	5	21	2021	40158241	315310	325969	619670	5611	5587.71	12057.2	94.669	97.869	186.051	1.685	1.678																			276807303	207878065	68980369		1809305	2599206	8.31	6.24	2.07		780	1895226	0.057
OWID_LMC		Lower middle income	2021-05-22	5	22	2021	40449892	291651	316408	624632	4962	5519.29	12144.7	87.566	94.999	187.54	1.49	1.657																			280981233	211369189	69663394		4173930	2838115	8.44	6.35	2.09		852	2149006	0.065
OWID_LMC		Lower middle income	2021-05-23	5	23	2021	40715507	265615	307618	630118	5486	5541.29	12224.5	79.749	92.36	189.188	1.647	1.664																			282759029	212621372	70116527		1777796	2916482	8.49	6.38	2.11		876	2194623	0.066
OWID_LMC		Lower middle income	2021-05-24	5	24	2021	40955798	240291	297206	634646	4528	5379.14	12296.6	72.145	89.234	190.547	1.359	1.615																			287364612	216538091	70887765		4605583	3135805	8.63	6.5	2.13		941	2407405	0.072
OWID_LMC		Lower middle income	2021-05-25	5	25	2021	41218252	262454	289129	640137	5491	5300.29	12375.4	78.8	86.809	192.196	1.649	1.591																			290858640	219085726	71789178		3494028	3178878	8.73	6.58	2.16		954	2447575	0.073
OWID_LMC		Lower middle income	2021-05-26	5	26	2021	41479464	261212	278969	645256	5119	5257.43	12453.9	78.427	83.758	193.733	1.537	1.578																			294476461	221979965	72341728		3617821	3407972	8.84	6.66	2.17		1023	2632606	0.079
OWID_LMC		Lower middle income	2021-05-27	5	27	2021	41716262	236798	267619	650082	4826	5146.14	12525	71.097	80.35	195.182	1.449	1.545																			298695305	225306758	73042008		4218844	3385330	8.97	6.76	2.19		1016	2692201	0.081
OWID_LMC		Lower middle income	2021-05-28	5	28	2021	41944566	228304	255189	654952	4870	5040.29	12593.5	68.546	76.618	196.644	1.462	1.513																			301162280	227397681	73446299		2466975	3479282	9.04	6.83	2.21		1045	2788517	0.084
OWID_LMC		Lower middle income	2021-05-29	5	29	2021	42155868	211302	243711	659538	4586	4986.57	12656.9	63.442	73.172	198.021	1.377	1.497																			305828085	231523342	73986443		4665805	3549550	9.18	6.95	2.22		1066	2879165	0.086
OWID_LMC		Lower middle income	2021-05-30	5	30	2021	42351086	195218	233654	663698	4160	4797.14	12715.6	58.613	70.153	199.27	1.249	1.44																			309096726	234338583	74806826		3268641	3762528	9.28	7.04	2.25		1130	3102459	0.093
OWID_LMC		Lower middle income	2021-05-31	5	31	2021	42524205	173119	224058	667556	3858	4701.43	12767.5	51.978	67.272	200.428	1.158	1.412																			313203809	236930988	76254195		4107083	3691314	9.4	7.11	2.29		1108	2913271	0.087
OWID_LMC		Lower middle income	2021-06-01	6	1	2021	42704735	180530	212355	671864	4308	4532.43	12821.7	54.203	63.758	201.721	1.293	1.361																			319024961	240879717	77446355		5821152	4023760	9.58	7.23	2.33		1208	3113427	0.093
OWID_LMC		Lower middle income	2021-06-02	6	2	2021	42886808	182073	201049	676028	4164	4396	12876.4	54.666	60.363	202.972	1.25	1.32																			322998926	244214501	78410862		3973965	4074638	9.7	7.33	2.35		1223	3176362	0.095
OWID_LMC		Lower middle income	2021-06-03	6	3	2021	43070506	183698	193463	679939	3911	4265.29	12931.6	55.154	58.086	204.146	1.174	1.281																			327037655	247528477	79141556		4038729	4048907	9.82	7.43	2.38		1216	3174531	0.095
OWID_LMC		Lower middle income	2021-06-04	6	4	2021	43241515	171009	185278	684513	4574	4223	12982.9	51.344	55.628	205.519	1.373	1.268																			333542345	253167929	80004613		6504690	4625724	10.01	7.6	2.4		1389	3681464	0.111
OWID_LMC		Lower middle income	2021-06-05	6	5	2021	43397679	156164	177402	688201	3688	4094.71	13029.8	46.887	53.263	206.626	1.107	1.229																			336988104	256038729	80848785		3445759	4451431	10.12	7.69	2.43		1337	3502198	0.105
OWID_LMC		Lower middle income	2021-06-06	6	6	2021	43537999	140320	169559	691578	3377	3982.86	13071.9	42.13	50.909	207.64	1.014	1.196																			339828883	258608441	81125852		2840779	4390308	10.2	7.76	2.44		1318	3467123	0.104
OWID_LMC		Lower middle income	2021-06-07	6	7	2021	43659916	121917	162244	694571	2993	3859.29	13108.5	36.605	48.713	208.539	0.899	1.159																			343441706	261423090	81924026		3612823	4319700	10.31	7.85	2.46		1297	3498872	0.105
OWID_LMC		Lower middle income	2021-06-08	6	8	2021	43800199	140283	156495	698114	3543	3750	13150.6	42.119	46.986	209.603	1.064	1.126																			349956468	266522675	83336860		6514762	4418787	10.51	8	2.5		1327	3663280	0.11
OWID_LMC		Lower middle income	2021-06-09	6	9	2021	43940096	139897	150470	701339	3225	3615.86	13192.6	42.003	45.177	210.571	0.968	1.086																			356423284	271556364	84632284		6466816	4774908	10.7	8.15	2.54		1434	3905980	0.117
OWID_LMC		Lower middle income	2021-06-10	6	10	2021	44091680	151584	145882	709802	8463	4266.14	13238.2	45.512	43.8	213.112	2.541	1.281																			361355664	275513619	85464044		4932380	4902573	10.85	8.27	2.57		1472	3997877	0.12
OWID_LMC		Lower middle income	2021-06-11	6	11	2021	44223204	131524	140241	714896	5094	4340.43	13277.6	39.489	42.106	214.641	1.529	1.303																			366021056	279391678	86251377		4665392	4639816	10.99	8.39	2.59		1393	3746250	0.112
OWID_LMC		Lower middle income	2021-06-12	6	12	2021	44354344	131140	136666	719284	4388	4440.43	13317	39.374	41.033	215.959	1.317	1.333																			370824881	283609622	87192506		4803825	4833825	11.13	8.52	2.62		1451	3938699	0.118
OWID_LMC		Lower middle income	2021-06-13	6	13	2021	44470774	116430	133254	724222	4938	4663.43	13352	34.957	40.008	217.441	1.483	1.4																			374882393	287128919	87752668		4057512	5007644	11.26	8.62	2.63		1504	4074354	0.122
OWID_LMC		Lower middle income	2021-06-14	6	14	2021	44577300	106526	131055	727957	3735	4769.43	13384	31.984	39.348	218.563	1.121	1.432																			379788214	290895766	88876656		4905821	5192358	11.4	8.73	2.67		1559	4210382	0.126
OWID_LMC		Lower middle income	2021-06-15	6	15	2021	44692129	114829	127419	731574	3617	4780	13418.4	34.476	38.256	219.649	1.086	1.435																			385581524	295392074	90916836		5793310	5089294	11.58	8.87	2.73		1528	4124200	0.124
OWID_LMC		Lower middle income	2021-06-16	6	16	2021	44813466	121337	124767	735007	3433	4809.71	13454.9	36.43	37.46	220.68	1.031	1.444																			390928746	299541513	91951730		5347222	4929352	11.74	8.99	2.76		1480	3997878	0.12
OWID_LMC		Lower middle income	2021-06-17	6	17	2021	44933193	119727	120216	737730	2723	3989.71	13490.8	35.947	36.094	221.497	0.818	1.198																			397626029	304855903	93015301		6697283	5181481	11.94	9.15	2.79		1556	4191755	0.126
OWID_LMC		Lower middle income	2021-06-18	6	18	2021	45049419	116226	118031	740395	2665	3642.71	13525.7	34.896	35.438	222.297	0.8	1.094																			403070232	308957523	93939520		5444203	5292739	12.1	9.28	2.82		1589	4223692	0.127
OWID_LMC		Lower middle income	2021-06-19	6	19	2021	45157717	108298	114768	743133	2738	3407	13558.2	32.516	34.458	223.119	0.822	1.023																			409169665	313802770	94914796		6099433	5477826	12.28	9.42	2.85		1645	4313307	0.13
OWID_LMC		Lower middle income	2021-06-20	6	20	2021	45261421	103704	112950	745685	2552	3066.14	13589.4	31.136	33.912	223.886	0.766	0.921																			413528935	317642723	95437123		4359270	5520935	12.42	9.54	2.87		1658	4359115	0.131
OWID_LMC		Lower middle income	2021-06-21	6	21	2021	45359230	97809	111704	747954	2269	2856.71	13618.7	29.366	33.538	224.567	0.681	0.858																			424632577	327553304	97027865		11103642	6406338	12.75	9.83	2.91		1923	5236791	0.157
OWID_LMC		Lower middle income	2021-06-22	6	22	2021	45465940	106710	110544	750488	2534	2702	13650.8	32.039	33.19	225.328	0.761	0.811																			432468762	334345617	98058296		7836185	6698177	12.98	10.04	2.94		2011	5564792	0.167
OWID_LMC		Lower middle income	2021-06-23	6	23	2021	45583391	117451	109989	753105	2617	2585.43	13686	35.264	33.023	226.113	0.786	0.776																			437851282	338473185	98786314		5382520	6703219	13.15	10.16	2.97		2013	5561667	0.167
OWID_LMC		Lower middle income	2021-06-24	6	24	2021	45705028	121637	110262	755721	2616	2570.14	13722.5	36.52	33.105	226.899	0.785	0.772																			446782071	345882156	100292605		8930789	7022292	13.41	10.38	3.01		2108	5860893	0.176
OWID_LMC		Lower middle income	2021-06-25	6	25	2021	45821546	116518	110304	758231	2510	2548	13757.5	34.984	33.118	227.652	0.754	0.765																			455891667	352911200	101722832		9109596	7545919	13.69	10.6	3.05		2266	6279097	0.189
OWID_LMC		Lower middle income	2021-06-26	6	26	2021	45935776	114230	111151	760613	2382	2497.14	13791.8	34.297	33.372	228.368	0.715	0.75																			465400987	360811682	103330451		9509320	8033046	13.97	10.83	3.1		2412	6715559	0.202
OWID_LMC		Lower middle income	2021-06-27	6	27	2021	46045174	109398	111965	762797	2184	2444.57	13824.7	32.846	33.616	229.023	0.656	0.734																			470887545	365252456	104375061		5486558	8194087	14.14	10.97	3.13		2460	6801390	0.204
OWID_LMC		Lower middle income	2021-06-28	6	28	2021	46147110	101936	112554	764923	2126	2424.14	13855.3	30.605	33.793	229.662	0.638	0.728																			475802428	368809197	105727313		4914883	7309979	14.29	11.07	3.17		2195	5893699	0.177
OWID_LMC		Lower middle income	2021-06-29	6	29	2021	46265436	118326	114214	767087	2164	2371.29	13890.8	35.526	34.292	230.311	0.65	0.712																			484772472	375229639	108269009		8970044	7471959	14.55	11.27	3.25		2243	5840575	0.175
OWID_LMC		Lower middle income	2021-06-30	6	30	2021	46391257	125821	115409	769530	2443	2346.43	13928.6	37.777	34.651	231.045	0.733	0.704																			488446515	377808036	109359878		3674043	7227890	14.67	11.34	3.28		2170	5619264	0.169
OWID_LMC		Lower middle income	2021-07-01	7	1	2021	46524033	132776	117001	771884	2354	2309	13968.4	39.865	35.128	231.752	0.707	0.693																			499603010	387940853	111301062		11156495	7545848	15	11.65	3.34		2266	6008385	0.18
OWID_LMC		Lower middle income	2021-07-02	7	2	2021	46649897	125864	118336	774180	2296	2278.43	14006.2	37.79	35.529	232.441	0.689	0.684																			501981341	389636796	111977600		2378331	6584239	15.07	11.7	3.36		1977	5246514	0.158
OWID_LMC		Lower middle income	2021-07-03	7	3	2021	46773398	123501	119660	776478	2298	2266.43	14043.3	37.08	35.927	233.131	0.69	0.68																			512266820	396776434	115040769		10285479	6695119	15.38	11.91	3.45		2010	5137822	0.154
OWID_LMC		Lower middle income	2021-07-04	7	4	2021	46892771	119373	121085	778636	2158	2262.71	14079.2	35.841	36.355	233.779	0.648	0.679																			518197021	401191391	116399149		5930201	6758497	15.56	12.05	3.49		2029	5134134	0.154
OWID_LMC		Lower middle income	2021-07-05	7	5	2021	47010990	118219	123411	780649	2013	2246.57	14114.6	35.494	37.053	234.383	0.604	0.675																			523405029	404291809	118486963		5208008	6800372	15.71	12.14	3.56		2042	5068945	0.152
OWID_LMC		Lower middle income	2021-07-06	7	6	2021	47152021	141031	126655	783292	2643	2315	14157	42.343	38.027	235.177	0.794	0.695																			528546335	407810632	120090561		5141306	6253409	15.87	12.24	3.61		1878	4654428	0.14
OWID_LMC		Lower middle income	2021-07-07	7	7	2021	47298970	146949	129673	786298	3006	2395.43	14201.1	44.12	38.933	236.079	0.903	0.719																			535468409	412618308	122054176		6922074	6717413	16.08	12.39	3.66		2017	4972896	0.149
OWID_LMC		Lower middle income	2021-07-08	7	8	2021	47457822	158852	133398	789195	2897	2473	14248.8	47.694	40.052	236.949	0.87	0.742																			548588889	421705089	126084846		13120480	6997983	16.47	12.66	3.79		2101	4823462	0.145
OWID_LMC		Lower middle income	2021-07-09	7	9	2021	47605974	148152	136582	792334	3139	2593.43	14293.3	44.481	41.008	237.892	0.942	0.779																			550840444	423296129	126741950		2251555	6979872	16.54	12.71	3.81		2096	4808476	0.144
OWID_LMC		Lower middle income	2021-07-10	7	10	2021	47748301	142327	139272	795172	2838	2670.57	14336	42.732	41.815	238.744	0.852	0.802																			560174729	429319995	129835195		9334285	6843987	16.82	12.89	3.9		2055	4649080	0.14
OWID_LMC		Lower middle income	2021-07-11	7	11	2021	47884966	136665	141742	797955	2783	2759.86	14377.1	41.032	42.557	239.579	0.836	0.829																			563155906	431233654	130707327		2981177	6422698	16.91	12.95	3.92		1928	4291752	0.129
OWID_LMC		Lower middle income	2021-07-12	7	12	2021	48029050	144084	145437	801915	3960	3038	14420.3	43.26	43.666	240.768	1.189	0.912																			569278846	434841417	133230315		6122940	6553402	17.09	13.06	4		1968	4364230	0.131
OWID_LMC		Lower middle income	2021-07-13	7	13	2021	48192195	163145	148596	804506	2591	3030.57	14469.3	48.983	44.615	241.546	0.778	0.91																			578456523	441347644	135746849		9177677	7130027	17.37	13.25	4.08		2141	4791002	0.144
OWID_LMC		Lower middle income	2021-07-14	7	14	2021	48370010	177815	153006	807362	2856	3009.14	14522.7	53.387	45.939	242.404	0.857	0.903																			586906276	447274543	138155037		8449753	7348267	17.62	13.43	4.15		2206	4950891	0.149
OWID_LMC		Lower middle income	2021-07-15	7	15	2021	48548792	178782	155853	810333	2971	3019.71	14576.4	53.678	46.793	243.296	0.892	0.907																			595026788	452786568	140598065		8120512	6633986	17.87	13.59	4.22		1992	4440211	0.133
OWID_LMC		Lower middle income	2021-07-16	7	16	2021	48721590	172798	159374	813496	3163	3023.14	14628.2	51.881	47.851	244.245	0.95	0.908																			603071018	458034210	143257922		8044230	7461511	18.11	13.75	4.3		2240	4962583	0.149
OWID_LMC		Lower middle income	2021-07-17	7	17	2021	48885108	163518	162401	816348	2852	3025.14	14677.3	49.095	48.76	245.102	0.856	0.908																			610239351	462759657	145547737		7168333	7152089	18.32	13.89	4.37		2147	4777095	0.143
OWID_LMC		Lower middle income	2021-07-18	7	18	2021	49041455	156347	165213	819236	2888	3040.14	14724.3	46.942	49.604	245.969	0.867	0.913																			611344371	463708947	145707164		1105020	6884066	18.36	13.92	4.37		2067	4639328	0.139
OWID_LMC		Lower middle income	2021-07-19	7	19	2021	49181700	140245	164664	822413	3177	2928.29	14766.4	42.107	49.439	246.922	0.954	0.879																			622705345	471541883	149261882		11360974	7632357	18.7	14.16	4.48		2292	5242924	0.157
OWID_LMC		Lower middle income	2021-07-20	7	20	2021	49348179	166479	165141	829056	6643	3507.14	14816.4	49.984	49.582	248.917	1.995	1.053																			630862789	476949907	150980577		8157444	7486609	18.94	14.32	4.53		2248	5086038	0.153
OWID_LMC		Lower middle income	2021-07-21	7	21	2021	49506283	158104	162325	832197	3141	3547.86	14863.8	47.469	48.737	249.86	0.943	1.065																			636526221	479629488	152628192		5663432	7088564	19.11	14.4	4.58		2128	4622135	0.139
OWID_LMC		Lower middle income	2021-07-22	7	22	2021	49657709	151426	158417	835413	3216	3582.86	14909.3	45.464	47.563	250.826	0.966	1.076																			644960156	485272561	155436700		8433935	7133338	19.36	14.57	4.67		2142	4640856	0.139
OWID_LMC		Lower middle income	2021-07-23	7	23	2021	49817377	159668	156541	838673	3260	3596.71	14957.2	47.939	47	251.804	0.979	1.08																			652118729	489653771	158230198		7158573	7006816	19.58	14.7	4.75		2104	4517080	0.136
OWID_LMC		Lower middle income	2021-07-24	7	24	2021	49982292	164915	156741	842394	3721	3720.86	15006.8	49.514	47.06	252.922	1.117	1.117																			658564703	493907404	160434423		6445974	6903622	19.77	14.83	4.82		2073	4449678	0.134
OWID_LMC		Lower middle income	2021-07-25	7	25	2021	50144086	161794	157519	845632	3238	3770.86	15055.3	48.577	47.294	253.894	0.972	1.132																			663520623	496851123	162462602		4955920	7453750	19.92	14.92	4.88		2238	4734597	0.142
OWID_LMC		Lower middle income	2021-07-26	7	26	2021	50293571	149485	158839	849305	3673	3841.71	15100.2	44.882	47.69	254.997	1.103	1.153																			675749245	506865399	167480148		12228622	7577700	20.29	15.22	5.03		2275	5046217	0.152
OWID_LMC		Lower middle income	2021-07-27	7	27	2021	50490075	196504	163128	853780	4475	3532	15159.2	58.999	48.978	256.34	1.344	1.06																			683894045	512284265	170225176		8144800	7575894	20.53	15.38	5.11		2275	5047765	0.152
OWID_LMC		Lower middle income	2021-07-28	7	28	2021	50686800	196725	168645	857951	4171	3679.14	15218.3	59.065	50.634	257.592	1.252	1.105																			692818301	518733383	172430933		8924256	8041726	20.8	15.57	5.18		2414	5586271	0.168
OWID_LMC		Lower middle income	2021-07-29	7	29	2021	50882903	196103	175028	862688	4737	3896.43	15277.2	58.878	52.551	259.015	1.422	1.17																			705061434	526190337	176842122		12243133	8585897	21.17	15.8	5.31		2578	5845397	0.176
OWID_LMC		Lower middle income	2021-07-30	7	30	2021	51065499	182596	178303	866866	4178	4027.57	15332	54.823	53.534	260.269	1.254	1.209																			714831452	532935409	179483323		9770018	8958960	21.46	16	5.39		2690	6183091	0.186
OWID_LMC		Lower middle income	2021-07-31	7	31	2021	51230802	165303	178359	871078	4212	4097.71	15381.6	49.631	53.551	261.534	1.265	1.23																			719587908	536502459	180634091		4756456	8717601	21.61	16.11	5.42		2617	6085008	0.183
OWID_LMC		Lower middle income	2021-08-01	8	1	2021	51400073	169271	179427	875033	3955	4200.14	15432.4	50.822	53.871	262.721	1.187	1.261																			733470023	547130476	183727734		13882115	9992771	22.02	16.43	5.52		3000	7182765	0.216
OWID_LMC		Lower middle income	2021-08-02	8	2	2021	51550858	150785	179612	878823	3790	4216.86	15477.7	45.272	53.927	263.859	1.138	1.266																			742552874	552797263	186581053		9082851	9543376	22.29	16.6	5.6		2865	6561695	0.197
OWID_LMC		Lower middle income	2021-08-03	8	3	2021	51742323	191465	178893	883221	4398	4205.86	15535.2	57.486	53.711	265.18	1.32	1.263																			764552916	568804970	192426189		22000042	11522696	22.96	17.08	5.78		3460	8074386	0.242
OWID_LMC		Lower middle income	2021-08-04	8	4	2021	51938521	196198	178817	887810	4589	4265.57	15594.1	58.907	53.688	266.557	1.378	1.281																			772436055	574327345	194580075		7883139	11373965	23.19	17.24	5.84		3415	7941995	0.238
OWID_LMC		Lower middle income	2021-08-05	8	5	2021	52129449	190928	178078	892225	4415	4219.57	15651.4	57.325	53.466	267.883	1.326	1.267																			784020625	582635928	197576150		11584570	11279884	23.54	17.49	5.93		3387	8063656	0.242
OWID_LMC		Lower middle income	2021-08-06	8	6	2021	52311358	181909	177980	896764	4539	4271.14	15706	54.617	53.437	269.246	1.363	1.282																			793585328	589625524	200131131		9564703	11250554	23.83	17.7	6.01		3378	8098588	0.243
OWID_LMC		Lower middle income	2021-08-07	8	7	2021	52476960	165602	178023	900812	4048	4247.71	15755.8	49.721	53.45	270.461	1.215	1.275																			802987147	596369295	203050912		9401819	11914177	24.11	17.91	6.1		3577	8552405	0.257
OWID_LMC		Lower middle income	2021-08-08	8	8	2021	52646378	169418	178044	904955	4143	4274.57	15806.6	50.866	53.456	271.705	1.244	1.283																			813609888	604333108	205653254	12457	10622741	11448552	24.43	18.14	6.17	0	3437	8171805	0.245
OWID_LMC		Lower middle income	2021-08-09	8	9	2021	52795629	149251	177824	908944	3989	4303	15851.4	44.811	53.39	272.903	1.198	1.292																			829168846	616409803	214724060	39960	15558958	12373710	24.9	18.51	6.45	0	3715	9087506	0.273
OWID_LMC		Lower middle income	2021-08-10	8	10	2021	52973671	178042	175907	913701	4757	4354.29	15904.9	53.456	52.815	274.331	1.428	1.307																			839763688	624195732	217701011	67637	10594842	10744396	25.21	18.74	6.54	0	3226	7912966	0.238
OWID_LMC		Lower middle income	2021-08-11	8	11	2021	53168649	194978	175733	918213	4512	4343.29	15963.4	58.54	52.762	275.686	1.355	1.304																			851318743	632390752	221203100	109509	11555055	11268955	25.56	18.99	6.64	0	3383	8294772	0.249
OWID_LMC		Lower middle income	2021-08-12	8	12	2021	53339509	170860	172866	922513	4300	4326.86	16014.7	51.299	51.901	276.977	1.291	1.299																			857805699	636266652	223859135	142712	6486956	10540725	25.75	19.1	6.72	0	3165	7661532	0.23
OWID_LMC		Lower middle income	2021-08-13	8	13	2021	53523987	184478	173233	926977	4464	4316.14	16070.1	55.388	52.012	278.317	1.34	1.296																			873958851	648897961	227485296	167216	16153152	11481932	26.24	19.48	6.83	0.01	3447	8467491	0.254
OWID_LMC		Lower middle income	2021-08-14	8	14	2021	53685152	161165	172599	930879	3902	4295.29	16118.5	48.388	51.821	279.488	1.172	1.29																			883581276	656113635	230210315	206205	9622425	11513447	26.53	19.7	6.91	0.01	3457	8534906	0.256
OWID_LMC		Lower middle income	2021-08-15	8	15	2021	53836369	151217	169999	934789	3910	4262	16163.9	45.402	51.041	280.662	1.174	1.28																			890583592	662874969	232927256	240244	7002316	10996243	26.74	19.9	6.99	0.01	3302	8363123	0.251
OWID_LMC		Lower middle income	2021-08-16	8	16	2021	53981055	144686	169347	938604	3815	4237.14	16207.4	43.441	50.845	281.808	1.145	1.272																			906664171	674828017	236716982	277074	16080579	11070761	27.22	20.26	7.11	0.01	3324	8345459	0.251
OWID_LMC		Lower middle income	2021-08-17	8	17	2021	54154957	173902	168755	942497	3893	4113.71	16259.6	52.213	50.667	282.977	1.169	1.235																			918417936	682820591	240447853	316913	11753765	11236321	27.57	20.5	7.22	0.01	3374	8374980	0.251
OWID_LMC		Lower middle income	2021-08-18	8	18	2021	54321638	166681	164713	946499	4002	4040.86	16309.6	50.045	49.454	284.178	1.202	1.213																			928183328	688796142	243406768	357897	9765392	10980655	27.87	20.68	7.31	0.01	3297	8057913	0.242
OWID_LMC		Lower middle income	2021-08-19	8	19	2021	54479513	157875	162858	950716	4217	4029	16357	47.401	48.897	285.444	1.266	1.21																			936880467	694192512	246707594	391401	8697139	11296395	28.13	20.84	7.41	0.01	3392	8275123	0.248
OWID_LMC		Lower middle income	2021-08-20	8	20	2021	54640791	161278	159543	954772	4056	3970.71	16405.4	48.422	47.902	286.662	1.218	1.192																			951774531	704798046	252483730	423947	14894064	11116526	28.58	21.16	7.58	0.01	3338	7985726	0.24
OWID_LMC		Lower middle income	2021-08-21	8	21	2021	54781364	140573	156602	958500	3728	3945.86	16447.6	42.206	47.018	287.781	1.119	1.185																			962436865	712083486	255262331	476898	10662334	11265084	28.9	21.38	7.66	0.01	3382	7995693	0.24
OWID_LMC		Lower middle income	2021-08-22	8	22	2021	54919297	137933	154704	962554	4054	3966.43	16489	41.413	46.449	288.999	1.217	1.191																			970181525	716117233	257969376	486834	7744660	11371133	29.13	21.5	7.75	0.01	3414	7606038	0.228
OWID_LMC		Lower middle income	2021-08-23	8	23	2021	55059274	139977	154031	965962	3408	3908.29	16531.1	42.027	46.247	290.022	1.023	1.173																			975159481	718774091	260017070	507940	4977956	9785044	29.28	21.58	7.81	0.02	2938	6278011	0.188
OWID_LMC		Lower middle income	2021-08-24	8	24	2021	55219761	160487	152115	970107	4145	3944.29	16579.3	48.185	45.671	291.266	1.245	1.184																			990089583	727833051	265884382	528736	14930102	10238807	29.73	21.85	7.98	0.02	3074	6430351	0.193
OWID_LMC		Lower middle income	2021-08-25	8	25	2021	55399273	179512	153948	974049	3942	3935.71	16633.2	53.897	46.222	292.45	1.184	1.182																			1006730775	737898128	271744692	548670	16641192	11221064	30.23	22.15	8.16	0.02	3369	7014569	0.211
OWID_LMC		Lower middle income	2021-08-26	8	26	2021	55571908	172635	156056	977790	3741	3867.71	16685	51.832	46.855	293.573	1.123	1.161																			1019225840	746258639	275823422	565318	12495065	11763625	30.6	22.41	8.28	0.02	3532	7438018	0.223
OWID_LMC		Lower middle income	2021-08-27	8	27	2021	55744190	172282	157628	981018	3228	3749.43	16736.7	51.726	47.327	294.542	0.969	1.126																			1035918448	757007368	281760339	576678	16692608	12020560	31.1	22.73	8.46	0.02	3609	7458475	0.224
OWID_LMC		Lower middle income	2021-08-28	8	28	2021	55897426	153236	159437	984308	3290	3686.86	16782.7	46.008	47.87	295.53	0.988	1.107																			1049997145	766374181	286115052	585454	14078697	12508611	31.53	23.01	8.59	0.02	3756	7755814	0.233
OWID_LMC		Lower middle income	2021-08-29	8	29	2021	56046537	149111	161034	987312	3004	3536.86	16827.5	44.769	48.349	296.432	0.902	1.062																			1067140440	775813848	292973608	599722	17143295	13851274	32.04	23.29	8.8	0.02	4159	8528088	0.256
OWID_LMC		Lower middle income	2021-08-30	8	30	2021	56196380	149843	162444	990387	3075	3489.29	16872.5	44.989	48.772	297.355	0.923	1.048																			1078458212	783044659	296908538	610428	11317772	14756962	32.38	23.51	8.91	0.02	4431	9181510	0.276
OWID_LMC		Lower middle income	2021-08-31	8	31	2021	56340364	143984	160086	993025	2638	3274	16915.7	43.23	48.064	298.147	0.792	0.983																			1093281874	791632409	302623587	616561	14823662	14741756	32.82	23.77	9.09	0.02	4426	9114194	0.274
OWID_LMC		Lower middle income	2021-09-01	9	1	2021	56503377	163013	157729	996743	3718	3242	16964.7	48.943	47.357	299.264	1.116	0.973																			1116616004	807813045	309617400	624380	23334130	15697890	33.53	24.25	9.3	0.02	4713	9987845	0.3
OWID_LMC		Lower middle income	2021-09-02	9	2	2021	56650026	146649	154017	999068	2325	3039.71	17008.7	44.03	46.242	299.962	0.698	0.913																			1129771500	816374279	314291801	633097	13155496	15792237	33.92	24.51	9.44	0.02	4741	10016520	0.301
OWID_LMC		Lower middle income	2021-09-03	9	3	2021	56809615	159589	152204	1002495	3427	3068.14	17056.6	47.915	45.698	300.991	1.029	0.921																			1138671660	821957424	317605945	648269	8900160	14679030	34.19	24.68	9.54	0.02	4407	9278579	0.279
OWID_LMC		Lower middle income	2021-09-04	9	4	2021	56940755	131140	149047	1005119	2624	2973	17096	39.374	44.75	301.778	0.788	0.893																			1147811639	826269385	322117563	660292	9139979	13973499	34.46	24.81	9.67	0.02	4195	8556458	0.257
OWID_LMC		Lower middle income	2021-09-05	9	5	2021	57085833	145078	148471	1007711	2592	2914.14	17139.5	43.558	44.577	302.557	0.778	0.875																			1164724624	835628901	329123977	664113	16912985	13940598	34.97	25.09	9.88	0.02	4186	8545008	0.257
OWID_LMC		Lower middle income	2021-09-06	9	6	2021	57211218	125385	144977	1010435	2724	2864	17177.2	37.646	43.528	303.374	0.818	0.86																			1175694897	842028809	333391781	680353	10970273	13890955	35.3	25.28	10.01	0.02	4171	8426307	0.253
OWID_LMC		Lower middle income	2021-09-07	9	7	2021	57353666	142448	144757	1013523	3088	2928.29	17219.9	42.769	43.462	304.302	0.927	0.879																			1191607542	852683527	338428488	696229	15912645	14046524	35.78	25.6	10.16	0.02	4217	8721588	0.262
OWID_LMC		Lower middle income	2021-09-08	9	8	2021	57494610	140944	141605	1016428	2905	2812.14	17262.3	42.317	42.516	305.174	0.872	0.844																			1211791019	863236606	347406152	710730	20183477	13596431	36.38	25.92	10.43	0.02	4082	7917652	0.238
OWID_LMC		Lower middle income	2021-09-09	9	9	2021	57638334	143724	141187	1018778	2350	2815.71	17305.4	43.152	42.39	305.879	0.706	0.845																			1229881524	880865968	355891010	726040	18090505	14301432	36.93	26.45	10.69	0.02	4294	9213098	0.277
OWID_LMC		Lower middle income	2021-09-10	9	10	2021	57761754	123420	136020	1021167	2389	2667.43	17342.5	37.056	40.839	306.597	0.717	0.801																			1237892769	886196646	358982045	742293	8011245	14174444	37.17	26.61	10.78	0.02	4256	9177032	0.276
OWID_LMC		Lower middle income	2021-09-11	9	11	2021	57879661	117907	134129	1023292	2125	2596.14	17377.9	35.401	40.271	307.235	0.638	0.779																			1255208546	895569526	366268530	756837	17315777	15342415	37.69	26.89	11	0.02	4606	9900020	0.297
OWID_LMC		Lower middle income	2021-09-12	9	12	2021	57991982	112321	129450	1025294	2002	2511.86	17411.6	33.723	38.866	307.836	0.601	0.754																			1275319880	906984134	373405178	767171	20111334	15799322	38.29	27.23	11.21	0.02	4744	10193605	0.306
OWID_LMC		Lower middle income	2021-09-13	9	13	2021	58099285	107303	126867	1027605	2311	2452.86	17443.8	32.217	38.091	308.53	0.694	0.736																			1291537194	916125578	379110221	779132	16217314	16548900	38.78	27.51	11.38	0.02	4969	10585253	0.318
OWID_LMC		Lower middle income	2021-09-14	9	14	2021	58221665	122380	124000	1029778	2173	2322.14	17480.6	36.744	37.23	309.182	0.652	0.697																			1300373724	921314674	382761936	790111	8836530	15538026	39.04	27.66	11.49	0.02	4665	9804450	0.294
OWID_LMC		Lower middle income	2021-09-15	9	15	2021	58341936	120271	121047	1032152	2374	2246.29	17516.7	36.11	36.343	309.895	0.713	0.674																			1315290266	929724141	388767253	799908	14916542	14785607	39.49	27.91	11.67	0.02	4439	9498219	0.285
OWID_LMC		Lower middle income	2021-09-16	9	16	2021	58455827	113891	116785	1034357	2205	2225.57	17550.9	34.195	35.064	310.557	0.662	0.668																			1331875006	939257918	395606766	806717	16584740	14570497	39.99	28.2	11.88	0.02	4375	8341707	0.25
OWID_LMC		Lower middle income	2021-09-17	9	17	2021	58578593	122766	116691	1036481	2124	2187.71	17587.7	36.859	35.036	311.195	0.638	0.657																			1342343482	945210872	400161718	815581	10468476	14921530	40.3	28.38	12.01	0.02	4480	8430604	0.253
OWID_LMC		Lower middle income	2021-09-18	9	18	2021	58688183	109590	115503	1038446	1965	2164.86	17620.6	32.903	34.679	311.785	0.59	0.65																			1369852701	964025184	410078145	823836	27509219	16377736	41.13	28.94	12.31	0.02	4917	9779380	0.294
OWID_LMC		Lower middle income	2021-09-19	9	19	2021	58788815	100632	113833	1040230	1784	2133.71	17650.8	30.214	34.177	312.32	0.536	0.641																			1385375548	972901238	416649939	830814	15522847	15722238	41.59	29.21	12.51	0.02	4720	9416729	0.283
OWID_LMC		Lower middle income	2021-09-20	9	20	2021	58884849	96034	112223	1041966	1736	2051.57	17679.7	28.833	33.694	312.841	0.521	0.616																			1399079246	981049968	422198971	838744	13703698	15363150	42.01	29.46	12.68	0.03	4613	9274913	0.278
OWID_LMC		Lower middle income	2021-09-21	9	21	2021	58987338	102489	109382	1043909	1943	2018.71	17710.4	30.771	32.841	313.425	0.583	0.606																			1414054505	989643121	428289785	844344	14975259	16240112	42.46	29.71	12.86	0.03	4876	9761207	0.293
OWID_LMC		Lower middle income	2021-09-22	9	22	2021	59100543	113205	108372	1045805	1896	1950.43	17744.4	33.989	32.538	313.994	0.569	0.586																			1426670780	997339081	433201183	849610	12616275	15911502	42.83	29.94	13.01	0.03	4777	9659277	0.29
OWID_LMC		Lower middle income	2021-09-23	9	23	2021	59203705	103162	106840	1047643	1838	1898	17775.4	30.974	32.078	314.546	0.552	0.57																			1443596846	1006795997	439701368	855045	16926066	15960263	43.34	30.23	13.2	0.03	4792	9648297	0.29
OWID_LMC		Lower middle income	2021-09-24	9	24	2021	59309902	106197	104473	1049239	1596	1822.57	17807.3	31.885	31.367	315.025	0.479	0.547																			1459219365	1016250697	446056408	860551	15622519	16696555	43.81	30.51	13.39	0.03	5013	10148546	0.305
OWID_LMC		Lower middle income	2021-09-25	9	25	2021	59406677	96775	102642	1050729	1490	1754.71	17836.3	29.056	30.817	315.472	0.447	0.527																			1469800956	1022598826	451373511	865298	10581591	14278322	44.13	30.7	13.55	0.03	4287	8367663	0.251
OWID_LMC		Lower middle income	2021-09-26	9	26	2021	59495901	89224	101012	1051994	1265	1680.57	17863.1	26.789	30.328	315.852	0.38	0.505																			1477519320	1026680083	454753625	874687	7718364	13163396	44.36	30.83	13.65	0.03	3952	7682692	0.231
OWID_LMC		Lower middle income	2021-09-27	9	27	2021	59564357	68456	97072.6	1053340	1346	1624.86	17883.7	20.553	29.145	316.256	0.404	0.488																			1511023175	1047400405	467753596	888655	33503855	15991990	45.37	31.45	14.04	0.03	4801	9478634	0.285
OWID_LMC		Lower middle income	2021-09-28	9	28	2021	59647297	82940	94279.9	1055095	1755	1598	17908.6	24.902	28.307	316.783	0.527	0.48																			1521550210	1053199628	471880060	894849	10527035	15356529	45.68	31.62	14.17	0.03	4611	9079501	0.273
OWID_LMC		Lower middle income	2021-09-29	9	29	2021	59758643	111346	94014.3	1057277	2182	1638.86	17942	33.431	28.227	317.438	0.655	0.492																			1539589811	1065864419	477051681	928151	18039601	16131290	46.22	32	14.32	0.03	4843	9789334	0.294
OWID_LMC		Lower middle income	2021-09-30	9	30	2021	59853533	94890	92832.6	1058911	1634	1609.71	17970.5	28.49	27.872	317.929	0.491	0.483																			1553854500	1076530814	483794890	955493	14264689	15751093	46.65	32.32	14.53	0.03	4729	9962117	0.299
OWID_LMC		Lower middle income	2021-10-01	10	1	2021	59979575	126042	95667.6	1061382	2471	1734.71	18008.4	37.843	28.723	318.671	0.742	0.521																			1565636671	1083481218	488572768	959459	11782171	15202472	47.01	32.53	14.67	0.03	4564	9604360	0.288
OWID_LMC		Lower middle income	2021-10-02	10	2	2021	60061616	82041	93562.7	1062844	1462	1730.71	18033	24.632	28.091	319.11	0.439	0.52																			1579027128	1091382249	493974616	963039	13390457	15603739	47.41	32.77	14.83	0.03	4685	9826203	0.295
OWID_LMC		Lower middle income	2021-10-03	10	3	2021	60133751	72135	91121.4	1063995	1151	1714.43	18054.6	21.658	27.358	319.455	0.346	0.515																			1594418092	1101193373	499151627	984193	15390964	16699825	47.87	33.06	14.99	0.03	5014	10644756	0.32
OWID_LMC		Lower middle income	2021-10-04	10	4	2021	60200912	67161	90936.4	1065217	1222	1696.71	18074.8	20.165	27.303	319.822	0.367	0.509																			1607139458	1107663325	506125557	1003475	12721366	13730898	48.25	33.26	15.2	0.03	4123	8608989	0.258
OWID_LMC		Lower middle income	2021-10-05	10	5	2021	60274577	73665	89611.4	1066665	1448	1652.86	18096.9	22.117	26.905	320.257	0.435	0.496																			1620392450	1114180675	512194475	1028901	13252992	14120320	48.65	33.45	15.38	0.03	4240	8711578	0.262
OWID_LMC		Lower middle income	2021-10-06	10	6	2021	60389845	115268	90171.7	1068455	1790	1596.86	18131.5	34.608	27.073	320.794	0.537	0.479																			1630581927	1119934819	517065212	1055475	10189477	12998874	48.96	33.63	15.52	0.03	3903	7724343	0.232
OWID_LMC		Lower middle income	2021-10-07	10	7	2021	60455742	65897	86029.9	1069795	1340	1554.86	18151.3	19.785	25.83	321.197	0.402	0.467																			1640372953	1124999898	521470937	1084491	9791026	12359779	49.25	33.78	15.66	0.03	3711	6924155	0.208
OWID_LMC		Lower middle income	2021-10-08	10	8	2021	60542867	87125	80470.3	1071334	1539	1421.71	18177.5	26.159	24.161	321.659	0.462	0.427																			1658754694	1135717246	529121151	1089385	18381741	13302575	49.8	34.1	15.89	0.03	3994	7462290	0.224
OWID_LMC		Lower middle income	2021-10-09	10	9	2021	60611086	68219	78495.7	1072671	1337	1403.86	18198	20.482	23.568	322.06	0.401	0.421																			1670588286	1141675622	534980341	1094583	11833592	13080165	50.16	34.28	16.06	0.03	3927	7184768	0.216
OWID_LMC		Lower middle income	2021-10-10	10	10	2021	60681467	70381	78245.1	1073837	1166	1406	18219.1	21.131	23.492	322.41	0.35	0.422																			1691577771	1152736541	544474807	1129533	20989485	13879954	50.79	34.61	16.35	0.03	4167	7363310	0.221
OWID_LMC		Lower middle income	2021-10-11	10	11	2021	60741724	60257	77258.9	1075069	1232	1407.43	18237.2	18.092	23.196	322.78	0.37	0.423																			1701221413	1157238255	549499421	1208213	9643642	13440279	51.08	34.75	16.5	0.04	4035	7082133	0.213
OWID_LMC		Lower middle income	2021-10-12	10	12	2021	60812297	70573	76817.1	1076591	1522	1418	18258.4	21.189	23.064	323.237	0.457	0.426																			1713406681	1163539446	555238752	1317086	12185268	13287747	51.44	34.93	16.67	0.04	3990	7051253	0.212
OWID_LMC		Lower middle income	2021-10-13	10	13	2021	60888893	76596	71292.6	1078206	1615	1393	18281.4	22.997	21.405	323.722	0.485	0.418																			1725426483	1169054296	560405016	1412857	12019802	13549222	51.8	35.1	16.83	0.04	4068	7017068	0.211
OWID_LMC		Lower middle income	2021-10-14	10	14	2021	60963538	74645	72542.3	1079789	1583	1427.71	18303.8	22.412	21.78	324.197	0.475	0.429																			1734756935	1174335567	564523407	1512953	9330452	13483426	52.08	35.26	16.95	0.05	4048	7047953	0.212
OWID_LMC		Lower middle income	2021-10-15	10	15	2021	61032048	68510	69883	1081026	1237	1384.57	18324.4	20.57	20.982	324.569	0.371	0.416																			1741139108	1177405798	567720712	1587376	6382173	11769202	52.28	35.35	17.05	0.05	3534	5955507	0.179
OWID_LMC		Lower middle income	2021-10-16	10	16	2021	61087495	55447	68058.4	1082187	1161	1359.43	18341	16.647	20.434	324.917	0.349	0.408																			1748245023	1181667035	570443319	1672747	7105915	11093820	52.49	35.48	17.13	0.05	3331	5713059	0.172
OWID_LMC		Lower middle income	2021-10-17	10	17	2021	61144907	57412	66205.7	1083246	1059	1344.14	18358.2	17.237	19.878	325.235	0.318	0.404																			1763884247	1190517808	576264521	1763144	15639224	10329497	52.96	35.74	17.3	0.05	3101	5397324	0.162
OWID_LMC		Lower middle income	2021-10-18	10	18	2021	61201398	56491	65667.7	1084298	1052	1318.43	18375.2	16.961	19.716	325.551	0.316	0.396																			1782169238	1198915191	585792126	1845000	18284991	11563975	53.51	36	17.59	0.06	3472	5953848	0.179
OWID_LMC		Lower middle income	2021-10-19	10	19	2021	61268807	67409	65215.7	1085921	1623	1332.86	18395.4	20.239	19.58	326.039	0.487	0.4																			1797287222	1206001600	593001150	1913175	15117984	11982934	53.96	36.21	17.8	0.06	3598	6066022	0.182
OWID_LMC		Lower middle income	2021-10-20	10	20	2021	61337323	68516	64061.4	1087120	1199	1273.43	18416	20.571	19.234	326.399	0.36	0.382																			1817616092	1217192701	601922299	1984859	20328870	13169944	54.57	36.55	18.07	0.06	3954	6876915	0.206
OWID_LMC		Lower middle income	2021-10-21	10	21	2021	61405298	67975	63108.6	1088726	1606	1276.71	18436.4	20.409	18.948	326.881	0.482	0.383																			1831434468	1229435820	608527323	2050201	13818376	13811076	54.99	36.91	18.27	0.06	4147	7871465	0.236
OWID_LMC		Lower middle income	2021-10-22	10	22	2021	61482003	76705	64279.3	1090811	2085	1397.86	18459.4	23.03	19.299	327.507	0.626	0.42																			1845193714	1236247511	615467466	2097880	13759246	14864944	55.4	37.12	18.48	0.06	4463	8405959	0.252
OWID_LMC		Lower middle income	2021-10-23	10	23	2021	61546143	64140	65521.1	1092363	1552	1453.71	18478.7	19.257	19.672	327.973	0.466	0.436																			1861689872	1244539332	623479987	2205545	16496158	16206407	55.9	37.37	18.72	0.07	4866	8981757	0.27
OWID_LMC		Lower middle income	2021-10-24	10	24	2021	61609488	63345	66368.7	1093897	1534	1521.57	18497.7	19.019	19.927	328.433	0.461	0.457																			1875863369	1249837548	631173748	2247249	14173497	15997017	56.32	37.53	18.95	0.07	4803	8474249	0.254
OWID_LMC		Lower middle income	2021-10-25	10	25	2021	61664828	55340	66204.3	1095237	1340	1562.71	18514.3	16.615	19.877	328.836	0.402	0.469																			1884753335	1253647055	635066273	2362033	8889966	14654871	56.59	37.64	19.07	0.07	4400	7818838	0.235
OWID_LMC		Lower middle income	2021-10-26	10	26	2021	61727585	62757	65539.7	1097248	2011	1618.14	18533.2	18.842	19.678	329.439	0.604	0.486																			1898205444	1259758772	641582600	2400343	13452109	14416889	56.99	37.82	19.26	0.07	4329	7679596	0.231
OWID_LMC		Lower middle income	2021-10-27	10	27	2021	61799823	72238	66071.4	1099550	2302	1775.71	18554.9	21.689	19.837	330.131	0.691	0.533																			1909409622	1264549401	646695317	2445724	11204178	13113361	57.33	37.97	19.42	0.07	3937	6765243	0.203
OWID_LMC		Lower middle income	2021-10-28	10	28	2021	61867721	67898	66060.4	1101463	1913	1819.57	18575.3	20.386	19.834	330.705	0.574	0.546																			1923038268	1270747882	652982597	2546998	13628646	13086257	57.74	38.15	19.61	0.08	3929	5901723	0.177
OWID_LMC		Lower middle income	2021-10-29	10	29	2021	61945208	77487	66172.1	1103354	1891	1791.86	18598.5	23.265	19.868	331.273	0.568	0.538																			1944064174	1279287958	665855821	2627854	21025906	14124351	58.37	38.41	19.99	0.08	4241	6148635	0.185
OWID_LMC		Lower middle income	2021-10-30	10	30	2021	62010096	64888	66279	1105215	1861	1836	18618	19.482	19.9	331.831	0.559	0.551																			1954980713	1284052056	671369140	2719954	10916539	13327263	58.7	38.55	20.16	0.08	4001	5644675	0.169
OWID_LMC		Lower middle income	2021-10-31	10	31	2021	62066505	56409	65288.1	1106397	1182	1785.71	18634.9	16.936	19.602	332.186	0.355	0.536																			1974583316	1289346243	684718124	2758797	19602603	14102850	59.29	38.71	20.56	0.08	4234	5644099	0.169
OWID_LMC		Lower middle income	2021-11-01	11	1	2021	62118909	52404	64868.7	1107706	1309	1781.29	18650.7	15.734	19.476	332.579	0.393	0.535																			1988207245	1295485764	691668864	2849923	13623929	14779130	59.69	38.9	20.77	0.09	4437	5976958	0.179
OWID_LMC		Lower middle income	2021-11-02	11	2	2021	62179567	60658	64568.9	1109395	1689	1735.29	18668.9	18.212	19.386	333.086	0.507	0.521																			2000254978	1299904984	697865228	2907097	12047733	14578505	60.06	39.03	20.95	0.09	4377	5735173	0.172
OWID_LMC		Lower middle income	2021-11-03	11	3	2021	62246586	67019	63823.3	1111281	1886	1675.86	18689	20.122	19.162	333.653	0.566	0.503																			2011756449	1304716991	703431701	2973295	11501471	14620975	60.4	39.17	21.12	0.09	4390	5738227	0.172
OWID_LMC		Lower middle income	2021-11-04	11	4	2021	62315449	68863	63961.1	1112935	1654	1638.86	18709.7	20.676	19.204	334.149	0.497	0.492																			2022418270	1309454054	707452026	3011068	10661821	14197143	60.72	39.32	21.24	0.09	4263	5529453	0.166
OWID_LMC		Lower middle income	2021-11-05	11	5	2021	62382649	67200	62491.6	1114760	1825	1629.43	18729.9	20.176	18.763	334.697	0.548	0.489																			2031106434	1313644790	712163778	3070649	8688164	12434609	60.98	39.44	21.38	0.09	3733	4908119	0.147
OWID_LMC		Lower middle income	2021-11-06	11	6	2021	62447252	64603	62450.9	1116666	1906	1635.86	18749.3	19.396	18.75	335.269	0.572	0.491																			2042062170	1318293674	716618855	3076470	10955736	12440208	61.31	39.58	21.52	0.09	3735	4891660	0.147
OWID_LMC		Lower middle income	2021-11-07	11	7	2021	62501901	54649	62199.4	1117978	1312	1654.43	18765.7	16.408	18.675	335.663	0.394	0.497																			2053737160	1323369446	721060322	3113073	11674990	11307692	61.66	39.73	21.65	0.09	3395	4860458	0.146
OWID_LMC		Lower middle income	2021-11-08	11	8	2021	62552275	50374	61909.4	1119336	1358	1661.43	18780.8	15.124	18.588	336.071	0.408	0.499																			2065927060	1328168484	726237518	3163029	12189900	11102831	62.03	39.88	21.8	0.09	3334	4668960	0.14
OWID_LMC		Lower middle income	2021-11-09	11	9	2021	62609889	57614	61474.6	1121133	1797	1676.86	18798.1	17.298	18.457	336.611	0.54	0.503																			2081768751	1334593213	733773391	3329675	15841691	11644825	62.5	40.07	22.03	0.1	3496	4955461	0.149
OWID_LMC		Lower middle income	2021-11-10	11	10	2021	62677532	67643	61563.7	1122782	1649	1643	18818.4	20.309	18.484	337.106	0.495	0.493																			2098385579	1342664563	741459740	3357706	16616828	12375590	63	40.31	22.26	0.1	3716	5421082	0.163
OWID_LMC		Lower middle income	2021-11-11	11	11	2021	62746420	68888	61567.3	1124716	1934	1683	18839.1	20.683	18.485	337.686	0.581	0.505																			2112771107	1356487555	749857365	3387200	14385528	12907548	63.43	40.73	22.51	0.1	3875	6719072	0.202
OWID_LMC		Lower middle income	2021-11-12	11	12	2021	62811822	65402	61310.4	1126657	1941	1699.57	18858.7	19.636	18.408	338.269	0.583	0.51																			2126898232	1361181169	758325367	3404298	14127125	13684543	63.86	40.87	22.77	0.1	4109	6790911	0.204
OWID_LMC		Lower middle income	2021-11-13	11	13	2021	62868304	56482	60150.3	1128292	1635	1660.86	18875.7	16.958	18.06	338.76	0.491	0.499																			2144502558	1367270953	768701495	3580198	17604326	14634341	64.39	41.05	23.08	0.11	4394	6996754	0.21
OWID_LMC		Lower middle income	2021-11-14	11	14	2021	62918605	50301	59529.1	1129508	1216	1647.14	18890.8	15.102	17.873	339.125	0.365	0.495																			2155024360	1370445118	773333149	3608072	10521802	14469600	64.7	41.15	23.22	0.11	4344	6725096	0.202
OWID_LMC		Lower middle income	2021-11-15	11	15	2021	62965442	46837	59023.9	1130779	1271	1634.71	18904.8	14.062	17.721	339.507	0.382	0.491																			2163489192	1373024219	777441360	3620363	8464832	13937447	64.96	41.22	23.34	0.11	4185	6407962	0.192
OWID_LMC		Lower middle income	2021-11-16	11	16	2021	63019983	54541	58584.9	1132495	1716	1623.14	18921.2	16.375	17.59	340.022	0.515	0.487																			2175443595	1376989561	783514986	3701573	11954403	13382121	65.32	41.34	23.52	0.11	4018	6056621	0.182
OWID_LMC		Lower middle income	2021-11-17	11	17	2021	63078104	58121	57224.6	1134495	2000	1673.29	18938.7	17.45	17.181	340.622	0.6	0.502																			2189884361	1381929161	790972560	3736808	14440766	13071255	65.75	41.49	23.75	0.11	3925	5609228	0.168
OWID_LMC		Lower middle income	2021-11-18	11	18	2021	63136447	58343	55718.1	1136468	1973	1678.86	18956.2	17.517	16.729	341.215	0.592	0.504																			2201715261	1385807509	799894919	3753758	11830900	12706308	66.1	41.61	24.02	0.11	3815	4188565	0.126
OWID_LMC		Lower middle income	2021-11-19	11	19	2021	63192188	55741	54338	1138167	1699	1644.29	18972.9	16.736	16.315	341.725	0.51	0.494																			2218207294	1392598328	806764525	3769273	16492033	13044152	66.6	41.81	24.22	0.11	3916	4488166	0.135
OWID_LMC		Lower middle income	2021-11-20	11	20	2021	63243718	51530	53630.6	1139765	1598	1639	18988.4	15.471	16.102	342.205	0.48	0.492																			2235322394	1399517352	815732599	3784892	17115100	12974262	67.11	42.02	24.49	0.11	3895	4606628	0.138
OWID_LMC		Lower middle income	2021-11-21	11	21	2021	63286600	42882	52570.7	1140948	1183	1634.29	19001.3	12.875	15.784	342.56	0.355	0.491																			2249519973	1403725862	823206231	4201040	14197579	13499373	67.54	42.15	24.72	0.13	4053	4754392	0.143
OWID_LMC		Lower middle income	2021-11-22	11	22	2021	63326793	40193	51621.6	1142286	1338	1643.86	19013.3	12.068	15.499	342.962	0.402	0.494																			2263527158	1408703565	830878667	4250948	14007185	14291138	67.96	42.3	24.95	0.13	4291	5097049	0.153
OWID_LMC		Lower middle income	2021-11-23	11	23	2021	63404088	77295	54872.1	1144154	1868	1665.57	19036.5	23.207	16.475	343.522	0.561	0.5																			2278762657	1413913955	838560110	4291764	15235499	14759866	68.42	42.45	25.18	0.13	4432	5274913	0.158
OWID_LMC		Lower middle income	2021-11-24	11	24	2021	63454616	50528	53787.4	1145834	1680	1619.86	19051.7	15.171	16.149	344.027	0.504	0.486																			2296611021	1421828632	847694576	4338470	17848364	15246666	68.95	42.69	25.45	0.13	4578	5699924	0.171
OWID_LMC		Lower middle income	2021-11-25	11	25	2021	63510626	56010	53454.1	1147637	1803	1595.57	19068.5	16.817	16.049	344.568	0.541	0.479																			2308200311	1426235617	853571772	4370786	11589290	15212150	69.3	42.82	25.63	0.13	4567	5775444	0.173
OWID_LMC		Lower middle income	2021-11-26	11	26	2021	63562234	51608	52863.7	1149287	1650	1588.57	19084	15.495	15.872	345.064	0.495	0.477																			2323872492	1431672949	862315086	4399855	15672181	15095028	69.77	42.98	25.89	0.13	4532	5582089	0.168
OWID_LMC		Lower middle income	2021-11-27	11	27	2021	63613134	50900	52773.7	1151098	1811	1619	19099.3	15.282	15.845	345.607	0.544	0.486																			2335251689	1436442156	867917012	4609810	11379197	14275614	70.11	43.13	26.06	0.14	4286	5274972	0.158
OWID_LMC		Lower middle income	2021-11-28	11	28	2021	63654375	41241	52539.3	1152335	1237	1626.71	19111.7	12.382	15.774	345.979	0.371	0.488																			2357871336	1443545257	879048960	4826606	22619647	15478766	70.79	43.34	26.39	0.14	4647	5688485	0.171
OWID_LMC		Lower middle income	2021-11-29	11	29	2021	63693339	38964	52363.7	1153443	1108	1593.86	19123.4	11.699	15.722	346.311	0.333	0.479																			2369711534	1449109589	884451712	4867541	11840198	15169197	71.15	43.51	26.55	0.15	4554	5772289	0.173
OWID_LMC		Lower middle income	2021-11-30	11	30	2021	63740365	47026	48039.6	1154829	1386	1525	19137.5	14.119	14.423	346.728	0.416	0.458																			2386290803	1453674666	892181746	5045856	16579269	15361164	71.65	43.65	26.79	0.15	4612	5680102	0.171
OWID_LMC		Lower middle income	2021-12-01	12	1	2021	63791513	51148	48128.1	1156551	1722	1531	19152.9	15.357	14.45	347.245	0.517	0.46																			2408222297	1461822718	902025607	5150104	21931494	15944468	72.3	43.89	27.08	0.15	4787	5713441	0.172
OWID_LMC		Lower middle income	2021-12-02	12	2	2021	63841812	50299	47312.3	1157999	1448	1480.29	19168	15.102	14.205	347.679	0.435	0.444																			2427717810	1483948591	945168993	5193452	19495513	17073928	72.89	44.55	28.38	0.16	5126	8244711	0.248
OWID_LMC		Lower middle income	2021-12-03	12	3	2021	63892705	50893	47210.1	1159635	1636	1478.29	19183.2	15.28	14.174	348.171	0.491	0.444																			2438017857	1488028886	950633718	5457687	10300047	16306481	73.2	44.68	28.54	0.16	4896	8050848	0.242
OWID_LMC		Lower middle income	2021-12-04	12	4	2021	63931631	38926	45499.6	1160740	1105	1377.43	19194.9	11.687	13.661	348.502	0.332	0.414																			2455406654	1494549906	961076241	5505028	17388797	17164995	73.72	44.87	28.86	0.17	5154	8301107	0.249
OWID_LMC		Lower middle income	2021-12-05	12	5	2021	63980756	49125	46625.9	1164623	3883	1755.43	19209.7	14.749	13.999	349.668	1.166	0.527																			2469683428	1499278894	968618557	6032808	14276774	15973156	74.15	45.01	29.08	0.18	4796	7961948	0.239
OWID_LMC		Lower middle income	2021-12-06	12	6	2021	64018302	37546	46423.3	1165707	1084	1752	19220.9	11.273	13.938	349.994	0.325	0.526																			2482065725	1505594002	975114698	6177863	12382297	16050599	74.52	45.2	29.28	0.19	4819	8069202	0.242
OWID_LMC		Lower middle income	2021-12-07	12	7	2021	64064581	46279	46316.6	1166891	1184	1723.14	19234.8	13.895	13.906	350.349	0.355	0.517																			2493663888	1509439472	982107741	6293694	11598163	15339012	74.87	45.32	29.49	0.19	4605	7966401	0.239
OWID_LMC		Lower middle income	2021-12-08	12	8	2021	64119110	54529	46799.6	1168301	1410	1678.57	19251.2	16.372	14.051	350.772	0.423	0.504																			2510158955	1514341304	992424903	6492102	16495067	14562380	75.37	45.47	29.8	0.19	4372	7502655	0.225
OWID_LMC		Lower middle income	2021-12-09	12	9	2021	64173591	54481	47397	1169820	1519	1688.71	19267.6	16.357	14.231	351.228	0.456	0.507																			2525994634	1519773870	1001501390	7661633	15835679	14039546	75.84	45.63	30.07	0.23	4215	5117897	0.154
OWID_LMC		Lower middle income	2021-12-10	12	10	2021	64222403	48812	47099.7	1171148	1328	1644.71	19282.2	14.655	14.141	351.627	0.399	0.494																			2555078707	1542390778	1006990968	7737438	29084073	16722979	76.71	46.31	30.23	0.23	5021	7765985	0.233
OWID_LMC		Lower middle income	2021-12-11	12	11	2021	64278350	55947	49531.3	1172773	1625	1719	19299	16.798	14.871	352.115	0.488	0.516																			2576719393	1549895351	1020580745	7899002	21640686	17330391	77.36	46.53	30.64	0.24	5203	7906492	0.237
OWID_LMC		Lower middle income	2021-12-12	12	12	2021	64320707	42357	48564.4	1173879	1106	1322.29	19311.7	12.717	14.581	352.447	0.332	0.397																			2587904110	1553785088	1026161834	8057727	11184717	16888669	77.7	46.65	30.81	0.24	5071	7786599	0.234
OWID_LMC		Lower middle income	2021-12-13	12	13	2021	64355186	34479	48126.3	1174794	915	1298.14	19322.1	10.352	14.45	352.722	0.275	0.39																			2597478980	1556092184	1032257893	8365879	9574870	16487608	77.99	46.72	30.99	0.25	4950	7214026	0.217
OWID_LMC		Lower middle income	2021-12-14	12	14	2021	64407080	51894	48928.4	1175996	1202	1300.71	19337.7	15.581	14.69	353.083	0.361	0.391																			2617602476	1562313532	1043478659	8596314	20123496	17705513	78.59	46.91	31.33	0.26	5316	7553437	0.227
OWID_LMC		Lower middle income	2021-12-15	12	15	2021	64460377	53297	48752.4	1177330	1334	1289.86	19353.7	16.002	14.638	353.483	0.401	0.387																			2629779512	1565503013	1051259503	8918888	12177036	17088651	78.96	47	31.56	0.27	5131	7308816	0.219
OWID_HIC		High income	2020-01-22	1	22	2020	5	0			0		0.004	0			0
OWID_HIC		High income	2020-01-23	1	23	2020	8	3			0		0.007	0.002			0
OWID_HIC		High income	2020-01-24	1	24	2020	16	8			0		0.013	0.007			0
OWID_HIC		High income	2020-01-25	1	25	2020	20	4			0		0.016	0.003			0
OWID_HIC		High income	2020-01-26	1	26	2020	36	16			0		0.03	0.013			0
OWID_HIC		High income	2020-01-27	1	27	2020	41	5			0		0.034	0.004			0
OWID_HIC		High income	2020-01-28	1	28	2020	54	13	7		0	0	0.044	0.011	0.006		0	0
OWID_HIC		High income	2020-01-29	1	29	2020	64	10	8.429		0	0	0.053	0.008	0.007		0	0
OWID_HIC		High income	2020-01-30	1	30	2020	75	11	9.571		0	0	0.062	0.009	0.008		0	0
OWID_HIC		High income	2020-01-31	1	31	2020	101	26	12.143		0	0	0.083	0.021	0.01		0	0
OWID_HIC		High income	2020-02-01	2	1	2020	120	19	14.286		0	0	0.099	0.016	0.012		0	0
OWID_HIC		High income	2020-02-02	2	2	2020	130	10	13.429		0	0	0.107	0.008	0.011		0	0
OWID_HIC		High income	2020-02-03	2	3	2020	141	11	14.286		0	0	0.116	0.009	0.012		0	0
OWID_HIC		High income	2020-02-04	2	4	2020	155	14	14.429	1	1	0.143	0.128	0.012	0.012	0.001	0.001	0
OWID_HIC		High income	2020-02-05	2	5	2020	169	14	15	1	0	0.143	0.139	0.012	0.012	0.001	0	0
OWID_HIC		High income	2020-02-06	2	6	2020	183	14	15.429	1	0	0.143	0.151	0.012	0.013	0.001	0	0
OWID_HIC		High income	2020-02-07	2	7	2020	192	9	13	1	0	0.143	0.158	0.007	0.011	0.001	0	0
OWID_HIC		High income	2020-02-08	2	8	2020	209	17	12.714	1	0	0.143	0.172	0.014	0.01	0.001	0	0
OWID_HIC		High income	2020-02-09	2	9	2020	224	15	13.429	1	0	0.143	0.184	0.012	0.011	0.001	0	0
OWID_HIC		High income	2020-02-10	2	10	2020	243	19	14.571	1	0	0.143	0.2	0.016	0.012	0.001	0	0
OWID_HIC		High income	2020-02-11	2	11	2020	262	19	15.286	1	0	0	0.216	0.016	0.013	0.001	0	0
OWID_HIC		High income	2020-02-12	2	12	2020	268	6	14.143	1	0	0	0.221	0.005	0.012	0.001	0	0
OWID_HIC		High income	2020-02-13	2	13	2020	286	18	14.714	2	1	0.143	0.235	0.015	0.012	0.002	0.001	0
OWID_HIC		High income	2020-02-14	2	14	2020	309	23	16.714	2	0	0.143	0.254	0.019	0.014	0.002	0	0
OWID_HIC		High income	2020-02-15	2	15	2020	326	17	16.714	3	1	0.286	0.268	0.014	0.014	0.002	0.001	0
OWID_HIC		High income	2020-02-16	2	16	2020	340	14	16.571	4	1	0.429	0.28	0.012	0.014	0.003	0.001	0
OWID_HIC		High income	2020-02-17	2	17	2020	357	17	16.286	4	0	0.429	0.294	0.014	0.013	0.003	0	0
OWID_HIC		High income	2020-02-18	2	18	2020	376	19	16.286	5	1	0.571	0.309	0.016	0.013	0.004	0.001	0
OWID_HIC		High income	2020-02-19	2	19	2020	388	12	17.143	6	1	0.714	0.319	0.01	0.014	0.005	0.001	0.001
OWID_HIC		High income	2020-02-20	2	20	2020	479	91	27.571	7	1	0.714	0.394	0.075	0.023	0.006	0.001	0.001
OWID_HIC		High income	2020-02-21	2	21	2020	621	142	44.571	9	2	1	0.511	0.117	0.037	0.007	0.002	0.001
OWID_HIC		High income	2020-02-22	2	22	2020	922	301	85.143	10	1	1	0.759	0.248	0.07	0.008	0.001	0.001
OWID_HIC		High income	2020-02-23	2	23	2020	1214	292	124.857	15	5	1.571	0.999	0.24	0.103	0.012	0.004	0.001
OWID_HIC		High income	2020-02-24	2	24	2020	1544	330	169.571	21	6	2.429	1.271	0.272	0.14	0.017	0.005	0.002
OWID_HIC		High income	2020-02-25	2	25	2020	1851	307	210.714	27	6	3.143	1.524	0.253	0.173	0.022	0.005	0.003
OWID_HIC		High income	2020-02-26	2	26	2020	2353	502	280.714	32	5	3.714	1.937	0.413	0.231	0.026	0.004	0.003
OWID_HIC		High income	2020-02-27	2	27	2020	3170	817	384.429	39	7	4.571	2.609	0.672	0.316	0.032	0.006	0.004
OWID_HIC		High income	2020-02-28	2	28	2020	4079	909	494	44	5	5	3.357	0.748	0.407	0.036	0.004	0.004
OWID_HIC		High income	2020-02-29	2	29	2020	5324	1245	628.857	58	14	6.857	4.382	1.025	0.518	0.048	0.012	0.006
OWID_HIC		High income	2020-03-01	3	1	2020	6715	1391	785.857	65	7	7.143	5.527	1.145	0.647	0.054	0.006	0.006
OWID_HIC		High income	2020-03-02	3	2	2020	7950	1235	915.143	100	35	11.286	6.544	1.017	0.753	0.082	0.029	0.009
OWID_HIC		High income	2020-03-03	3	3	2020	9570	1620	1102.71	130	30	14.714	7.877	1.333	0.908	0.107	0.025	0.012
OWID_HIC		High income	2020-03-04	3	4	2020	11105	1535	1250.29	172	42	20	9.14	1.263	1.029	0.142	0.035	0.016
OWID_HIC		High income	2020-03-05	3	5	2020	13147	2042	1425.29	218	46	25.571	10.821	1.681	1.173	0.179	0.038	0.021
OWID_HIC		High income	2020-03-06	3	6	2020	15579	2432	1642.86	283	65	34.143	12.823	2.002	1.352	0.233	0.054	0.028
OWID_HIC		High income	2020-03-07	3	7	2020	18467	2888	1877.57	337	54	39.857	15.2	2.377	1.545	0.277	0.044	0.033
OWID_HIC		High income	2020-03-08	3	8	2020	21472	3005	2108.14	496	159	61.571	17.673	2.473	1.735	0.408	0.131	0.051
OWID_HIC		High income	2020-03-09	3	9	2020	24941	3469	2427.29	620	124	74.286	20.529	2.855	1.998	0.51	0.102	0.061
OWID_HIC		High income	2020-03-10	3	10	2020	28705	3764	2733.57	823	203	99	23.627	3.098	2.25	0.677	0.167	0.081
OWID_HIC		High income	2020-03-11	3	11	2020	35192	6487	3441	1075	252	129	28.966	5.339	2.832	0.885	0.207	0.106
OWID_HIC		High income	2020-03-12	3	12	2020	39769	4577	3803.14	1293	218	153.571	32.734	3.767	3.13	1.064	0.179	0.126
OWID_HIC		High income	2020-03-13	3	13	2020	52303	12534	5246.29	1679	386	199.429	43.05	10.317	4.318	1.382	0.318	0.164
OWID_HIC		High income	2020-03-14	3	14	2020	61534	9231	6152.43	1981	302	234.857	50.648	7.598	5.064	1.631	0.249	0.193
OWID_HIC		High income	2020-03-15	3	15	2020	70956	9422	7069.14	2497	516	285.857	58.403	7.755	5.819	2.055	0.425	0.235
OWID_HIC		High income	2020-03-16	3	16	2020	83936	12980	8427.86	3044	547	346.286	69.087	10.684	6.937	2.505	0.45	0.285
OWID_HIC		High income	2020-03-17	3	17	2020	97762	13826	9865.29	3696	652	410.429	80.467	11.38	8.12	3.042	0.537	0.338
OWID_HIC		High income	2020-03-18	3	18	2020	115018	17256	11403.7	4413	717	476.857	94.67	14.203	9.386	3.632	0.59	0.392
OWID_HIC		High income	2020-03-19	3	19	2020	139524	24506	14250.7	5343	930	578.571	114.841	20.171	11.73	4.398	0.765	0.476
OWID_HIC		High income	2020-03-20	3	20	2020	167278	27754	16425	6648	1305	709.857	137.685	22.844	13.519	5.472	1.074	0.584
OWID_HIC		High income	2020-03-21	3	21	2020	196235	28957	19243	8200	1552	888.429	161.52	23.834	15.839	6.749	1.277	0.731
OWID_HIC		High income	2020-03-22	3	22	2020	226924	30689	22281.1	9649	1449	1021.71	186.779	25.26	18.339	7.942	1.193	0.841
OWID_HIC		High income	2020-03-23	3	23	2020	265433	38509	25928.1	11407	1758	1194.71	218.476	31.696	21.341	9.389	1.447	0.983
OWID_HIC		High income	2020-03-24	3	24	2020	301867	36434	29157.9	13512	2105	1402.29	248.464	29.989	24	11.122	1.733	1.154
OWID_HIC		High income	2020-03-25	3	25	2020	347332	45465	33187.7	16099	2587	1669.43	285.886	37.422	27.317	13.251	2.129	1.374
OWID_HIC		High income	2020-03-26	3	26	2020	403120	55788	37656.6	18848	2749	1929.29	331.805	45.919	30.995	15.514	2.263	1.588
OWID_HIC		High income	2020-03-27	3	27	2020	459303	56183	41717.9	22058	3210	2201.43	378.049	46.244	34.338	18.156	2.642	1.812
OWID_HIC		High income	2020-03-28	3	28	2020	520401	61098	46309.4	25568	3510	2481.14	428.338	50.289	38.117	21.045	2.889	2.042
OWID_HIC		High income	2020-03-29	3	29	2020	568516	48115	48798.9	28748	3180	2728.43	467.941	39.603	40.166	23.662	2.617	2.246
OWID_HIC		High income	2020-03-30	3	30	2020	625352	56836	51417	32499	3751	3013.14	514.723	46.781	42.321	26.75	3.087	2.48
OWID_HIC		High income	2020-03-31	3	31	2020	690587	65235	55531.4	36820	4321	3329.71	568.417	53.694	45.708	30.306	3.557	2.741
OWID_HIC		High income	2020-04-01	4	1	2020	762249	71662	59273.9	42378	5558	3754.14	627.401	58.984	48.788	34.881	4.575	3.09
OWID_HIC		High income	2020-04-02	4	2	2020	833096	70847	61425.1	47739	5361	4127.29	685.715	58.314	50.559	39.294	4.413	3.397
OWID_HIC		High income	2020-04-03	4	3	2020	905561	72465	63751.1	53446	5707	4484	745.36	59.645	52.473	43.991	4.697	3.691
OWID_HIC		High income	2020-04-04	4	4	2020	952426	46865	61717.9	58836	5390	4752.57	783.935	38.574	50.8	48.427	4.436	3.912
OWID_HIC		High income	2020-04-05	4	5	2020	1011006	57731	63091.6	63553	4717	4972.14	832.151	47.518	51.93	52.31	3.883	4.093
OWID_HIC		High income	2020-04-06	4	6	2020	1071817	60811	63659.4	68896	5343	5199.57	882.205	50.053	52.398	56.708	4.398	4.28
OWID_HIC		High income	2020-04-07	4	7	2020	1127267	55450	62261.6	76604	7708	5683.43	927.845	45.64	51.247	63.052	6.344	4.678
OWID_HIC		High income	2020-04-08	4	8	2020	1193909	66642	61544.4	82758	6154	5768.57	982.698	54.853	50.657	68.117	5.065	4.748
OWID_HIC		High income	2020-04-09	4	9	2020	1264890	70981	61563.6	89854	7096	6016.43	1041.12	58.424	50.673	73.958	5.841	4.952
OWID_HIC		High income	2020-04-10	4	10	2020	1331477	66587	60723.9	96531	6677	6155	1095.93	54.807	49.981	79.454	5.496	5.066
OWID_HIC		High income	2020-04-11	4	11	2020	1389320	57843	62292.1	102117	5586	6183	1143.54	47.61	51.272	84.052	4.598	5.089
OWID_HIC		High income	2020-04-12	4	12	2020	1491713	102393	68672.4	107260	5143	6243.86	1227.82	84.279	56.524	88.285	4.233	5.139
OWID_HIC		High income	2020-04-13	4	13	2020	1544316	52603	67499.9	112576	5316	6240	1271.12	43.297	55.559	92.66	4.376	5.136
OWID_HIC		High income	2020-04-14	4	14	2020	1610574	66258	69043.9	118771	6195	6023.86	1325.65	54.536	56.829	97.76	5.099	4.958
OWID_HIC		High income	2020-04-15	4	15	2020	1668083	57509	67739.1	126486	7715	6246.86	1372.99	47.335	55.756	104.11	6.35	5.142
OWID_HIC		High income	2020-04-16	4	16	2020	1742838	74755	68278.3	133022	6536	6166.86	1434.52	61.53	56.199	109.489	5.38	5.076
OWID_HIC		High income	2020-04-17	4	17	2020	1808093	65255	68088	139265	6243	6104.86	1488.23	53.711	56.043	114.628	5.139	5.025
OWID_HIC		High income	2020-04-18	4	18	2020	1862769	54676	67635.6	144515	5250	6056.86	1533.23	45.003	55.67	118.949	4.321	4.985
OWID_HIC		High income	2020-04-19	4	19	2020	1916777	54008	60723.4	149014	4499	5964.86	1577.68	44.454	49.981	122.652	3.703	4.91
OWID_HIC		High income	2020-04-20	4	20	2020	1970893	54116	60939.6	154189	5175	5944.71	1622.23	44.542	50.159	126.912	4.26	4.893
OWID_HIC		High income	2020-04-21	4	21	2020	2023493	52600	58988.4	160570	6381	5971.29	1665.52	43.295	48.553	132.164	5.252	4.915
OWID_HIC		High income	2020-04-22	4	22	2020	2082203	58710	59160	166558	5988	5724.57	1713.85	48.324	48.694	137.093	4.929	4.712
OWID_HIC		High income	2020-04-23	4	23	2020	2140259	58056	56774.4	172263	5705	5605.86	1761.63	47.785	46.731	141.788	4.696	4.614
OWID_HIC		High income	2020-04-24	4	24	2020	2187352	47093	54179.9	177850	5587	5512.14	1800.39	38.762	44.595	146.387	4.599	4.537
OWID_HIC		High income	2020-04-25	4	25	2020	2242107	54755	54191.1	182490	4640	5425	1845.46	45.068	44.604	150.206	3.819	4.465
OWID_HIC		High income	2020-04-26	4	26	2020	2288256	46149	53068.4	185706	3216	5241.71	1883.45	37.985	43.68	152.853	2.647	4.314
OWID_HIC		High income	2020-04-27	4	27	2020	2334311	46055	51916.9	189360	3654	5024.43	1921.35	37.908	42.732	155.861	3.008	4.136
OWID_HIC		High income	2020-04-28	4	28	2020	2380542	46231	51007	194514	5154	4849.14	1959.41	38.052	41.983	160.103	4.242	3.991
OWID_HIC		High income	2020-04-29	4	29	2020	2426532	45990	49189.9	199895	5381	4762.43	1997.26	37.854	40.488	164.532	4.429	3.92
OWID_HIC		High income	2020-04-30	4	30	2020	2476467	49935	48029.7	204411	4516	4592.57	2038.36	41.101	39.533	168.249	3.717	3.78
OWID_HIC		High income	2020-05-01	5	1	2020	2531879	55412	49218.1	208276	3865	4346.57	2083.97	45.609	40.511	171.43	3.181	3.578
OWID_HIC		High income	2020-05-02	5	2	2020	2578050	46171	47991.9	212401	4125	4273	2121.97	38.003	39.502	174.826	3.395	3.517
OWID_HIC		High income	2020-05-03	5	3	2020	2617729	39679	47067.6	214845	2444	4162.71	2154.63	32.659	38.741	176.837	2.012	3.426
OWID_HIC		High income	2020-05-04	5	4	2020	2656745	39016	46062	217871	3026	4073	2186.75	32.114	37.913	179.328	2.491	3.352
OWID_HIC		High income	2020-05-05	5	5	2020	2699062	42317	45502.9	222153	4282	3948.43	2221.58	34.831	37.453	182.852	3.524	3.25
OWID_HIC		High income	2020-05-06	5	6	2020	2745350	46288	45545.4	227045	4892	3878.57	2259.68	38.099	37.488	186.879	4.027	3.192
OWID_HIC		High income	2020-05-07	5	7	2020	2792514	47164	45149.6	230766	3721	3765	2298.5	38.82	37.162	189.942	3.063	3.099
OWID_HIC		High income	2020-05-08	5	8	2020	2838712	46198	43833.3	234569	3803	3756.14	2336.52	38.025	36.079	193.072	3.13	3.092
OWID_HIC		High income	2020-05-09	5	9	2020	2880804	42092	43250.6	237272	2703	3553	2371.17	34.646	35.599	195.297	2.225	2.924
OWID_HIC		High income	2020-05-10	5	10	2020	2915906	35102	42596.7	239229	1957	3483.43	2400.06	28.892	35.061	196.908	1.611	2.867
OWID_HIC		High income	2020-05-11	5	11	2020	2953017	37111	42324.6	241458	2229	3369.57	2430.61	30.546	34.837	198.742	1.835	2.773
OWID_HIC		High income	2020-05-12	5	12	2020	2994718	41701	42236.6	244899	3441	3249.43	2464.93	34.324	34.765	201.575	2.832	2.675
OWID_HIC		High income	2020-05-13	5	13	2020	3033782	39064	41204.6	248190	3291	3020.71	2497.08	32.153	33.915	204.283	2.709	2.486
OWID_HIC		High income	2020-05-14	5	14	2020	3079367	45585	40979	251580	3390	2973.43	2534.6	37.521	33.73	207.074	2.79	2.447
OWID_HIC		High income	2020-05-15	5	15	2020	3122343	42976	40518.7	254578	2998	2858.43	2569.98	35.373	33.351	209.541	2.468	2.353
OWID_HIC		High income	2020-05-16	5	16	2020	3166829	44486	40860.7	256940	2362	2809.71	2606.59	36.616	33.632	211.485	1.944	2.313
OWID_HIC		High income	2020-05-17	5	17	2020	3201184	34355	40754	258764	1824	2790.71	2634.87	28.277	33.544	212.987	1.501	2.297
OWID_HIC		High income	2020-05-18	5	18	2020	3239423	38239	40915.1	260811	2047	2764.71	2666.34	31.474	33.677	214.672	1.685	2.276
OWID_HIC		High income	2020-05-19	5	19	2020	3280134	40711	40773.7	263145	2334	2606.57	2699.85	33.509	33.561	216.593	1.921	2.145
OWID_HIC		High income	2020-05-20	5	20	2020	3322927	42793	41306.4	265830	2685	2520	2735.08	35.223	33.999	218.803	2.21	2.074
OWID_HIC		High income	2020-05-21	5	21	2020	3367752	44825	41197.9	267984	2154	2343.43	2771.97	36.895	33.91	220.576	1.773	1.929
OWID_HIC		High income	2020-05-22	5	22	2020	3412700	44948	41479.6	270792	2808	2316.29	2808.97	36.996	34.142	222.887	2.311	1.907
OWID_HIC		High income	2020-05-23	5	23	2020	3457354	44654	41503.6	272723	1931	2254.71	2845.72	36.754	34.161	224.476	1.589	1.856
OWID_HIC		High income	2020-05-24	5	24	2020	3493340	35986	41736.6	274069	1346	2186.43	2875.34	29.62	34.353	225.584	1.108	1.8
OWID_HIC		High income	2020-05-25	5	25	2020	3527593	34253	41167.1	273340	-729	1789.86	2903.53	28.193	33.884	224.984	-0.6	1.473
OWID_HIC		High income	2020-05-26	5	26	2020	3562736	35143	40371.7	275061	1721	1702.29	2932.46	28.926	33.23	226.401	1.417	1.401
OWID_HIC		High income	2020-05-27	5	27	2020	3598821	36085	39413.4	277488	2427	1665.43	2962.16	29.701	32.441	228.398	1.998	1.371
OWID_HIC		High income	2020-05-28	5	28	2020	3642738	43917	39283.7	279480	1992	1642.29	2998.31	36.148	32.334	230.038	1.64	1.352
OWID_HIC		High income	2020-05-29	5	29	2020	3685554	42816	38979.1	281417	1937	1517.86	3033.55	35.242	32.083	231.632	1.594	1.249
OWID_HIC		High income	2020-05-30	5	30	2020	3736761	51207	39915.3	283008	1591	1469.29	3075.7	42.148	32.854	232.942	1.31	1.209
OWID_HIC		High income	2020-05-31	5	31	2020	3772597	35836	39893.9	284008	1000	1419.86	3105.2	29.496	32.836	233.765	0.823	1.169
OWID_HIC		High income	2020-06-01	6	1	2020	3806566	33969	39853.3	285182	1174	1691.71	3133.16	27.96	32.803	234.731	0.966	1.392
OWID_HIC		High income	2020-06-02	6	2	2020	3842546	35980	39972.9	286908	1726	1692.43	3162.77	29.615	32.901	236.152	1.421	1.393
OWID_HIC		High income	2020-06-03	6	3	2020	3876509	33963	39669.7	288700	1792	1601.71	3190.73	27.955	32.652	237.627	1.475	1.318
OWID_HIC		High income	2020-06-04	6	4	2020	3919060	42551	39474.6	290284	1584	1543.43	3225.75	35.023	32.491	238.931	1.304	1.27
OWID_HIC		High income	2020-06-05	6	5	2020	3962033	42973	39497	291919	1635	1500.29	3261.12	35.371	32.51	240.276	1.346	1.235
OWID_HIC		High income	2020-06-06	6	6	2020	4010692	48659	39133	293104	1185	1442.29	3301.17	40.051	32.21	241.252	0.975	1.187
OWID_HIC		High income	2020-06-07	6	7	2020	4047688	36996	39298.7	293926	822	1416.86	3331.62	30.451	32.346	241.928	0.677	1.166
OWID_HIC		High income	2020-06-08	6	8	2020	4081408	33720	39263.1	295423	1497	1463	3359.38	27.755	32.317	243.16	1.232	1.204
OWID_HIC		High income	2020-06-09	6	9	2020	4116449	35041	39129	296940	1517	1433.14	3388.22	28.842	32.207	244.409	1.249	1.18
OWID_HIC		High income	2020-06-10	6	10	2020	4157287	40838	40111.1	298500	1560	1400	3421.83	33.613	33.015	245.693	1.284	1.152
OWID_HIC		High income	2020-06-11	6	11	2020	4199152	41865	40013.1	299809	1309	1360.71	3456.29	34.459	32.935	246.771	1.077	1.12
OWID_HIC		High income	2020-06-12	6	12	2020	4246256	47104	40603.3	301245	1436	1332.29	3495.06	38.771	33.42	247.953	1.182	1.097
OWID_HIC		High income	2020-06-13	6	13	2020	4292536	46280	40263.4	302556	1311	1350.29	3533.15	38.093	33.141	249.032	1.079	1.111
OWID_HIC		High income	2020-06-14	6	14	2020	4331582	39046	40556.3	303324	768	1342.57	3565.29	32.138	33.382	249.664	0.632	1.105
OWID_HIC		High income	2020-06-15	6	15	2020	4368274	36692	40980.9	303965	641	1220.29	3595.49	30.201	33.731	250.191	0.528	1.004
OWID_HIC		High income	2020-06-16	6	16	2020	4410768	42494	42045.6	305231	1266	1184.43	3630.47	34.976	34.607	251.233	1.042	0.975
OWID_HIC		High income	2020-06-17	6	17	2020	4454621	43853	42476.3	306644	1413	1163.43	3666.57	36.095	34.962	252.396	1.163	0.958
OWID_HIC		High income	2020-06-18	6	18	2020	4503167	48546	43430.7	307899	1255	1155.71	3706.52	39.958	35.747	253.429	1.033	0.951
OWID_HIC		High income	2020-06-19	6	19	2020	4554698	51531	44063.1	310264	2365	1288.43	3748.94	42.415	36.268	255.376	1.947	1.06
OWID_HIC		High income	2020-06-20	6	20	2020	4604794	50096	44608.3	311311	1047	1250.71	3790.17	41.234	36.717	256.238	0.862	1.029
OWID_HIC		High income	2020-06-21	6	21	2020	4647258	42464	45096.6	311963	652	1234.14	3825.12	34.952	37.119	256.774	0.537	1.016
OWID_HIC		High income	2020-06-22	6	22	2020	4695284	48026	46715.7	312526	563	1223	3864.65	39.53	38.451	257.238	0.463	1.007
OWID_HIC		High income	2020-06-23	6	23	2020	4750104	54820	48476.6	313696	1170	1209.29	3909.78	45.122	39.901	258.201	0.963	0.995
OWID_HIC		High income	2020-06-24	6	24	2020	4803725	53621	49872	314954	1258	1187.14	3953.91	44.135	41.049	259.236	1.035	0.977
OWID_HIC		High income	2020-06-25	6	25	2020	4862189	58464	51288.9	315981	1027	1154.57	4002.03	48.121	42.215	260.082	0.845	0.95
OWID_HIC		High income	2020-06-26	6	26	2020	4927760	65571	53294.6	317103	1122	977	4056	53.971	43.866	261.005	0.924	0.804
OWID_HIC		High income	2020-06-27	6	27	2020	4986894	59134	54585.7	318020	917	958.429	4104.68	48.673	44.929	261.76	0.755	0.789
OWID_HIC		High income	2020-06-28	6	28	2020	5044121	57227	56694.7	318639	619	953.714	4151.78	47.103	46.665	262.269	0.509	0.785
OWID_HIC		High income	2020-06-29	6	29	2020	5100291	56170	57858.1	319248	609	960.286	4198.01	46.233	47.623	262.771	0.501	0.79
OWID_HIC		High income	2020-06-30	6	30	2020	5165111	64820	59286.7	320235	987	934.143	4251.36	53.353	48.798	263.583	0.812	0.769
OWID_HIC		High income	2020-07-01	7	1	2020	5232447	67336	61246	321305	1070	907.286	4306.79	55.424	50.411	264.464	0.881	0.747
OWID_HIC		High income	2020-07-02	7	2	2020	5304500	72053	63187.3	322474	1169	927.571	4366.09	59.306	52.009	265.426	0.962	0.763
OWID_HIC		High income	2020-07-03	7	3	2020	5375299	70799	63934.1	323504	1030	914.429	4424.37	58.274	52.624	266.274	0.848	0.753
OWID_HIC		High income	2020-07-04	7	4	2020	5440855	65556	64851.6	324125	621	872.143	4478.33	53.959	53.379	266.785	0.511	0.718
OWID_HIC		High income	2020-07-05	7	5	2020	5506269	65414	66021.1	324690	565	864.429	4532.17	53.842	54.342	267.25	0.465	0.712
OWID_HIC		High income	2020-07-06	7	6	2020	5566786	60517	66642.1	325299	609	864.429	4581.98	49.811	54.853	267.751	0.501	0.712
OWID_HIC		High income	2020-07-07	7	7	2020	5640329	73543	67888.3	326728	1429	927.571	4642.51	60.533	55.878	268.927	1.176	0.763
OWID_HIC		High income	2020-07-08	7	8	2020	5715431	75102	68997.7	327963	1235	951.143	4704.33	61.816	56.792	269.944	1.017	0.783
OWID_HIC		High income	2020-07-09	7	9	2020	5793369	77938	69838.4	329305	1342	975.857	4768.48	64.15	57.483	271.048	1.105	0.803
OWID_HIC		High income	2020-07-10	7	10	2020	5878674	85305	71910.7	330432	1127	989.714	4838.69	70.214	59.189	271.976	0.928	0.815
OWID_HIC		High income	2020-07-11	7	11	2020	5954625	75951	73395.7	331391	959	1038	4901.21	62.515	60.411	272.765	0.789	0.854
OWID_HIC		High income	2020-07-12	7	12	2020	6029537	74912	74752.6	332069	678	1054.14	4962.87	61.66	61.528	273.324	0.558	0.868
OWID_HIC		High income	2020-07-13	7	13	2020	6105631	76094	76977.9	332654	585	1050.71	5025.5	62.632	63.36	273.805	0.482	0.865
OWID_HIC		High income	2020-07-14	7	14	2020	6187075	81444	78106.6	333787	1133	1008.43	5092.53	67.036	64.289	274.738	0.933	0.83
OWID_HIC		High income	2020-07-15	7	15	2020	6270980	83905	79364.1	335135	1348	1024.57	5161.6	69.062	65.324	275.847	1.11	0.843
OWID_HIC		High income	2020-07-16	7	16	2020	6365115	94135	81678	336407	1272	1014.57	5239.08	77.482	67.229	276.894	1.047	0.835
OWID_HIC		High income	2020-07-17	7	17	2020	6455207	90092	82361.9	338564	2157	1161.71	5313.23	74.154	67.791	278.67	1.775	0.956
OWID_HIC		High income	2020-07-18	7	18	2020	6533761	78554	82733.7	339656	1092	1180.71	5377.89	64.657	68.098	279.568	0.899	0.972
OWID_HIC		High income	2020-07-19	7	19	2020	6607360	73599	82546.1	340290	634	1174.43	5438.47	60.579	67.943	280.09	0.522	0.967
OWID_HIC		High income	2020-07-20	7	20	2020	6688761	81401	83304.3	341088	798	1204.86	5505.47	67.001	68.567	280.747	0.657	0.992
OWID_HIC		High income	2020-07-21	7	21	2020	6770683	81922	83372.6	342383	1295	1228	5572.9	67.429	68.623	281.813	1.066	1.011
OWID_HIC		High income	2020-07-22	7	22	2020	6858804	88121	83974.9	343823	1440	1241.14	5645.43	72.532	69.119	282.998	1.185	1.022
OWID_HIC		High income	2020-07-23	7	23	2020	6946664	87860	83078.4	345192	1369	1255	5717.75	72.317	68.381	284.125	1.127	1.033
OWID_HIC		High income	2020-07-24	7	24	2020	7040672	94008	83637.9	346536	1344	1138.86	5795.12	77.377	68.842	285.231	1.106	0.937
OWID_HIC		High income	2020-07-25	7	25	2020	7122574	81902	84116.1	347735	1199	1154.14	5862.54	67.413	69.235	286.218	0.987	0.95
OWID_HIC		High income	2020-07-26	7	26	2020	7192261	69687	83557.3	348482	747	1170.29	5919.9	57.359	68.775	286.833	0.615	0.963
OWID_HIC		High income	2020-07-27	7	27	2020	7271352	79091	83227.3	349759	1277	1238.71	5985	65.099	68.504	287.884	1.051	1.02
OWID_HIC		High income	2020-07-28	7	28	2020	7351837	80485	83022	351199	1440	1259.43	6051.24	66.247	68.335	289.069	1.185	1.037
OWID_HIC		High income	2020-07-29	7	29	2020	7439704	87867	82985.7	352876	1677	1293.29	6123.56	72.323	68.305	290.45	1.38	1.064
OWID_HIC		High income	2020-07-30	7	30	2020	7528015	88311	83050.1	354417	1541	1317.86	6196.25	72.688	68.358	291.718	1.268	1.085
OWID_HIC		High income	2020-07-31	7	31	2020	7615802	87787	82161.4	355823	1406	1326.71	6268.51	72.257	67.626	292.875	1.157	1.092
OWID_HIC		High income	2020-08-01	8	1	2020	7688127	72325	80793.3	357118	1295	1340.43	6328.04	59.53	66.5	293.941	1.066	1.103
OWID_HIC		High income	2020-08-02	8	2	2020	7745447	57320	79026.6	357746	628	1323.43	6375.22	47.18	65.046	294.458	0.517	1.089
OWID_HIC		High income	2020-08-03	8	3	2020	7815068	69621	77673.7	358568	822	1258.43	6432.52	57.305	63.933	295.135	0.677	1.036
OWID_HIC		High income	2020-08-04	8	4	2020	7890148	75080	76901.6	360024	1456	1260.71	6494.32	61.798	63.297	296.333	1.198	1.038
OWID_HIC		High income	2020-08-05	8	5	2020	7967427	77279	75389	361727	1703	1264.43	6557.93	63.608	62.052	297.735	1.402	1.041
OWID_HIC		High income	2020-08-06	8	6	2020	8046390	78963	74053.6	363157	1430	1248.57	6622.92	64.994	60.953	298.912	1.177	1.028
OWID_HIC		High income	2020-08-07	8	7	2020	8131797	85407	73713.6	364685	1528	1266	6693.22	70.298	60.673	300.17	1.258	1.042
OWID_HIC		High income	2020-08-08	8	8	2020	8201097	69300	73281.4	365967	1282	1264.14	6750.26	57.04	60.317	301.225	1.055	1.041
OWID_HIC		High income	2020-08-09	8	9	2020	8262722	61625	73896.4	366719	752	1281.86	6800.98	50.723	60.824	301.844	0.619	1.055
OWID_HIC		High income	2020-08-10	8	10	2020	8335716	72994	74378.3	367533	814	1280.71	6861.07	60.081	61.22	302.514	0.67	1.054
OWID_HIC		High income	2020-08-11	8	11	2020	8407683	71967	73933.6	368833	1300	1258.43	6920.3	59.236	60.854	303.584	1.07	1.036
OWID_HIC		High income	2020-08-12	8	12	2020	8482658	74975	73604.4	370570	1737	1263.29	6982.01	61.711	60.583	305.013	1.43	1.04
OWID_HIC		High income	2020-08-13	8	13	2020	8561459	78801	73581.3	371924	1354	1252.43	7046.87	64.861	60.564	306.128	1.114	1.031
OWID_HIC		High income	2020-08-14	8	14	2020	8652499	91040	74386	373459	1535	1253.43	7121.81	74.934	61.227	307.391	1.263	1.032
OWID_HIC		High income	2020-08-15	8	15	2020	8720184	67685	74155.3	374853	1394	1269.43	7177.52	55.711	61.037	308.539	1.147	1.045
OWID_HIC		High income	2020-08-16	8	16	2020	8776338	56154	73373.7	375671	818	1278.86	7223.74	46.22	60.393	309.212	0.673	1.053
OWID_HIC		High income	2020-08-17	8	17	2020	8842148	65810	72347.4	376371	700	1262.57	7277.91	54.168	59.549	309.788	0.576	1.039
OWID_HIC		High income	2020-08-18	8	18	2020	8908050	65902	71481	377849	1478	1288	7332.15	54.243	58.835	311.005	1.217	1.06
OWID_HIC		High income	2020-08-19	8	19	2020	8978675	70625	70859.6	379500	1651	1275.71	7390.28	58.131	58.324	312.364	1.359	1.05
OWID_HIC		High income	2020-08-20	8	20	2020	9052119	73444	70094.3	380890	1390	1280.86	7450.73	60.451	57.694	313.508	1.144	1.054
OWID_HIC		High income	2020-08-21	8	21	2020	9131556	79437	68436.7	382254	1364	1256.43	7516.12	65.384	56.33	314.63	1.123	1.034
OWID_HIC		High income	2020-08-22	8	22	2020	9194796	63240	67801.7	383454	1200	1228.71	7568.17	52.052	55.807	315.618	0.988	1.011
OWID_HIC		High income	2020-08-23	8	23	2020	9247432	52636	67299.1	384122	668	1207.29	7611.49	43.324	55.393	316.168	0.55	0.994
OWID_HIC		High income	2020-08-24	8	24	2020	9319359	71927	68173	384854	732	1211.86	7670.69	59.203	56.113	316.77	0.603	0.997
OWID_HIC		High income	2020-08-25	8	25	2020	9386138	66779	68298.3	386369	1515	1217.14	7725.66	54.965	56.216	318.017	1.247	1.002
OWID_HIC		High income	2020-08-26	8	26	2020	9454980	68842	68043.6	387671	1302	1167.29	7782.32	56.663	56.006	319.089	1.072	0.961
OWID_HIC		High income	2020-08-27	8	27	2020	9540014	85034	69699.3	389075	1404	1169.29	7852.31	69.991	57.369	320.245	1.156	0.962
OWID_HIC		High income	2020-08-28	8	28	2020	9620107	80093	69793	390267	1192	1144.71	7918.24	65.924	57.446	321.226	0.981	0.942
OWID_HIC		High income	2020-08-29	8	29	2020	9685051	64944	70036.4	391427	1160	1139	7971.69	53.455	57.646	322.181	0.955	0.938
OWID_HIC		High income	2020-08-30	8	30	2020	9739684	54633	70321.7	392098	671	1139.43	8016.66	44.968	57.881	322.733	0.552	0.938
OWID_HIC		High income	2020-08-31	8	31	2020	9815107	75423	70821.1	392874	776	1145.71	8078.74	62.08	58.292	323.372	0.639	0.943
OWID_HIC		High income	2020-09-01	9	1	2020	9887039	71932	71557.3	394187	1313	1116.86	8137.95	59.207	58.898	324.452	1.081	0.919
OWID_HIC		High income	2020-09-02	9	2	2020	9962104	75065	72446.3	395494	1307	1117.57	8199.73	61.785	59.63	325.528	1.076	0.92
OWID_HIC		High income	2020-09-03	9	3	2020	10042607	80503	71799	396867	1373	1113.14	8266	66.261	59.097	326.658	1.13	0.916
OWID_HIC		High income	2020-09-04	9	4	2020	10133209	90602	73300.3	398223	1356	1136.57	8340.57	74.574	60.333	327.774	1.116	0.936
OWID_HIC		High income	2020-09-05	9	5	2020	10203441	70232	74055.7	399259	1036	1118.86	8398.38	57.807	60.955	328.627	0.853	0.921
OWID_HIC		High income	2020-09-06	9	6	2020	10260111	56670	74346.7	399881	622	1111.86	8445.02	46.645	61.194	329.139	0.512	0.915
OWID_HIC		High income	2020-09-07	9	7	2020	10335111	75000	74286.3	400519	638	1092.14	8506.75	61.732	61.144	329.664	0.525	0.899
OWID_HIC		High income	2020-09-08	9	8	2020	10398347	63236	73044	401320	801	1019	8558.8	52.049	60.122	330.323	0.659	0.839
OWID_HIC		High income	2020-09-09	9	9	2020	10474052	75705	73135.4	402672	1352	1025.43	8621.11	62.312	60.197	331.436	1.113	0.844
OWID_HIC		High income	2020-09-10	9	10	2020	10556188	82136	73368.7	403921	1249	1007.71	8688.72	67.606	60.389	332.464	1.028	0.829
OWID_HIC		High income	2020-09-11	9	11	2020	10652435	96247	74175.1	405410	1489	1026.71	8767.94	79.22	61.053	333.69	1.226	0.845
OWID_HIC		High income	2020-09-12	9	12	2020	10730312	77877	75267.3	406366	956	1015.29	8832.04	64.1	61.952	334.477	0.787	0.836
OWID_HIC		High income	2020-09-13	9	13	2020	10794474	64162	76337.6	406964	598	1011.86	8884.85	52.811	62.833	334.969	0.492	0.833
OWID_HIC		High income	2020-09-14	9	14	2020	10885622	91148	78644.4	407763	799	1034.86	8959.87	75.023	64.732	335.627	0.658	0.852
OWID_HIC		High income	2020-09-15	9	15	2020	10969961	84339	81659.1	409405	1642	1155	9029.29	69.419	67.213	336.978	1.352	0.951
OWID_HIC		High income	2020-09-16	9	16	2020	11059079	89118	83575.3	410875	1470	1171.86	9102.65	73.352	68.79	338.188	1.21	0.965
OWID_HIC		High income	2020-09-17	9	17	2020	11159126	100047	86134	412241	1366	1188.57	9184.99	82.348	70.896	339.312	1.124	0.978
OWID_HIC		High income	2020-09-18	9	18	2020	11269056	109930	88088.7	413711	1470	1185.86	9275.48	90.483	72.505	340.522	1.21	0.976
OWID_HIC		High income	2020-09-19	9	19	2020	11353822	84766	89072.9	414688	977	1188.86	9345.25	69.77	73.315	341.327	0.804	0.979
OWID_HIC		High income	2020-09-20	9	20	2020	11429358	75536	90697.7	415192	504	1175.43	9407.42	62.173	74.653	341.741	0.415	0.967
OWID_HIC		High income	2020-09-21	9	21	2020	11545569	116211	94278.1	416025	833	1180.29	9503.07	95.652	77.6	342.427	0.686	0.971
OWID_HIC		High income	2020-09-22	9	22	2020	11641230	95661	95895.6	417637	1612	1176	9581.81	78.738	78.931	343.754	1.327	0.968
OWID_HIC		High income	2020-09-23	9	23	2020	11741293	100063	97459.1	419186	1549	1187.29	9664.17	82.361	80.218	345.029	1.275	0.977
OWID_HIC		High income	2020-09-24	9	24	2020	11856000	114707	99553.4	420644	1458	1200.43	9758.58	94.414	81.942	346.229	1.2	0.988
OWID_HIC		High income	2020-09-25	9	25	2020	11975950	119950	100985	422133	1489	1203.14	9857.32	98.73	83.12	347.455	1.226	0.99
OWID_HIC		High income	2020-09-26	9	26	2020	12070791	94841	102424	423285	1152	1228.14	9935.38	78.063	84.305	348.403	0.948	1.011
OWID_HIC		High income	2020-09-27	9	27	2020	12151551	80760	103170	423885	600	1241.86	10001.9	66.473	84.919	348.897	0.494	1.022
OWID_HIC		High income	2020-09-28	9	28	2020	12247365	95814	100257	424775	890	1250	10080.7	78.864	82.52	349.629	0.733	1.029
OWID_HIC		High income	2020-09-29	9	29	2020	12336680	89315	99350	426118	1343	1211.57	10154.2	73.515	81.774	350.735	1.105	0.997
OWID_HIC		High income	2020-09-30	9	30	2020	12454831	118151	101934	427864	1746	1239.71	10251.5	97.249	83.901	352.172	1.437	1.02
OWID_HIC		High income	2020-10-01	10	1	2020	12568787	113956	101827	429418	1554	1253.43	10345.3	93.796	83.813	353.451	1.279	1.032
OWID_HIC		High income	2020-10-02	10	2	2020	12695534	126747	102798	430952	1534	1259.86	10449.6	104.325	84.612	354.713	1.263	1.037
OWID_HIC		High income	2020-10-03	10	3	2020	12808016	112482	105318	432042	1090	1251	10542.2	92.583	86.686	355.611	0.897	1.03
OWID_HIC		High income	2020-10-04	10	4	2020	12910541	102525	108427	432821	779	1276.57	10626.6	84.388	89.246	356.252	0.641	1.051
OWID_HIC		High income	2020-10-05	10	5	2020	13027776	117235	111487	433851	1030	1296.57	10723.1	96.495	91.764	357.1	0.848	1.067
OWID_HIC		High income	2020-10-06	10	6	2020	13149553	121777	116125	435368	1517	1321.43	10823.3	100.234	95.581	358.348	1.249	1.088
OWID_HIC		High income	2020-10-07	10	7	2020	13288862	139309	119147	436896	1528	1290.29	10938	114.664	98.069	359.606	1.258	1.062
OWID_HIC		High income	2020-10-08	10	8	2020	13447673	158811	125555	438583	1687	1309.29	11068.7	130.716	103.344	360.994	1.389	1.078
OWID_HIC		High income	2020-10-09	10	9	2020	13608828	161155	130471	440367	1784	1345	11201.3	132.645	107.389	362.463	1.468	1.107
OWID_HIC		High income	2020-10-10	10	10	2020	13757827	148999	135687	441551	1184	1358.43	11324	122.64	111.683	363.437	0.975	1.118
OWID_HIC		High income	2020-10-11	10	11	2020	13878285	120458	138249	442501	950	1382.86	11423.1	99.148	113.792	364.219	0.782	1.138
OWID_HIC		High income	2020-10-12	10	12	2020	14021836	143551	142009	443640	1139	1398.43	11541.3	118.156	116.886	365.157	0.938	1.151
OWID_HIC		High income	2020-10-13	10	13	2020	14172773	150937	146174	445262	1622	1413.43	11665.5	124.235	120.315	366.492	1.335	1.163
OWID_HIC		High income	2020-10-14	10	14	2020	14357053	184280	152599	447262	2000	1480.86	11817.2	151.679	125.603	368.138	1.646	1.219
OWID_HIC		High income	2020-10-15	10	15	2020	14561910	204857	159177	449013	1751	1490	11985.8	168.616	131.017	369.579	1.441	1.226
OWID_HIC		High income	2020-10-16	10	16	2020	14768618	206708	165684	451125	2112	1536.86	12155.9	170.14	136.373	371.318	1.738	1.265
OWID_HIC		High income	2020-10-17	10	17	2020	14948485	179867	170094	452682	1557	1590.14	12304	148.047	140.003	372.599	1.282	1.309
OWID_HIC		High income	2020-10-18	10	18	2020	15114539	166054	176608	453816	1134	1616.43	12440.7	136.678	145.364	373.533	0.933	1.33
OWID_HIC		High income	2020-10-19	10	19	2020	15330007	215468	186882	455312	1496	1667.43	12618	177.35	153.821	374.764	1.231	1.372
OWID_HIC		High income	2020-10-20	10	20	2020	15531839	201832	194152	457658	2346	1770.86	12784.1	166.126	159.805	376.695	1.931	1.458
OWID_HIC		High income	2020-10-21	10	21	2020	15772868	241029	202259	460148	2490	1840.86	12982.5	198.389	166.478	378.744	2.05	1.515
OWID_HIC		High income	2020-10-22	10	22	2020	16040688	267820	211254	462422	2274	1915.57	13203	220.441	173.882	380.616	1.872	1.577
OWID_HIC		High income	2020-10-23	10	23	2020	16332596	291908	223425	464955	2533	1975.71	13443.2	240.267	183.9	382.701	2.085	1.626
OWID_HIC		High income	2020-10-24	10	24	2020	16595066	262470	235226	467159	2204	2068.14	13659.3	216.037	193.613	384.515	1.814	1.702
OWID_HIC		High income	2020-10-25	10	25	2020	16789983	194917	239349	468513	1354	2099.57	13819.7	160.435	197.006	385.63	1.114	1.728
OWID_HIC		High income	2020-10-26	10	26	2020	17119769	329786	255680	470655	2142	2191.86	14091.2	271.444	210.449	387.393	1.763	1.804
OWID_HIC		High income	2020-10-27	10	27	2020	17400872	281103	267005	473939	3284	2325.86	14322.5	231.374	219.77	390.096	2.703	1.914
OWID_HIC		High income	2020-10-28	10	28	2020	17708391	307519	276503	476862	2923	2387.71	14575.6	253.117	227.588	392.502	2.406	1.965
OWID_HIC		High income	2020-10-29	10	29	2020	18052856	344465	287453	479978	3116	2508	14859.2	283.527	236.6	395.066	2.565	2.064
OWID_HIC		High income	2020-10-30	10	30	2020	18419690	366834	298156	483448	3470	2641.86	15161.1	301.938	245.41	397.922	2.856	2.174
OWID_HIC		High income	2020-10-31	10	31	2020	18708002	288312	301848	486398	2950	2748.43	15398.4	237.307	248.449	400.351	2.428	2.262
OWID_HIC		High income	2020-11-01	11	1	2020	19003145	295143	316166	488428	2030	2845	15641.3	242.93	260.234	402.021	1.671	2.342
OWID_HIC		High income	2020-11-02	11	2	2020	19406145	403000	326625	491236	2808	2940.14	15973.1	331.706	268.843	404.333	2.311	2.42
OWID_HIC		High income	2020-11-03	11	3	2020	19776109	369964	339320	496527	5291	3226.86	16277.6	304.515	279.291	408.688	4.355	2.656
OWID_HIC		High income	2020-11-04	11	4	2020	20065819	335831	343364	501798	5271	3562.29	16516	276.42	282.62	413.026	4.339	2.932
OWID_HIC		High income	2020-11-05	11	5	2020	20469762	403943	351861	506063	4265	3726.43	16848.5	332.482	289.614	416.537	3.51	3.067
OWID_HIC		High income	2020-11-06	11	6	2020	20878298	408536	357818	510911	4848	3923.29	17184.8	336.263	294.518	420.527	3.99	3.229
OWID_HIC		High income	2020-11-07	11	7	2020	21269687	391389	372544	514619	3708	4031.57	17506.9	322.149	306.638	423.579	3.052	3.318
OWID_HIC		High income	2020-11-08	11	8	2020	21571750	302063	373532	517125	2506	4099.57	17755.5	248.626	307.452	425.642	2.063	3.374
OWID_HIC		High income	2020-11-09	11	9	2020	21899986	328236	362852	520673	3548	4205.29	18025.7	270.169	298.661	428.562	2.92	3.461
OWID_HIC		High income	2020-11-10	11	10	2020	22250657	350671	360096	526503	5830	4282.29	18314.3	288.635	296.392	433.361	4.799	3.525
OWID_HIC		High income	2020-11-11	11	11	2020	22653306	402649	369641	532117	5614	4331.29	18645.8	331.417	304.249	437.982	4.621	3.565
OWID_HIC		High income	2020-11-12	11	12	2020	23065787	412481	370861	536943	4826	4411.43	18985.3	339.51	305.253	441.954	3.972	3.631
OWID_HIC		High income	2020-11-13	11	13	2020	23487575	421788	372754	542049	5106	4448.29	19332.4	347.171	306.811	446.156	4.203	3.661
OWID_HIC		High income	2020-11-14	11	14	2020	23856210	368635	369503	546491	4442	4553.14	19635.9	303.421	304.135	449.813	3.656	3.748
OWID_HIC		High income	2020-11-15	11	15	2020	24155209	298999	369066	549661	3170	4648	19882	246.104	303.775	452.422	2.609	3.826
OWID_HIC		High income	2020-11-16	11	16	2020	24513031	357822	373292	553770	4109	4728.14	20176.5	294.521	307.254	455.804	3.382	3.892
OWID_HIC		High income	2020-11-17	11	17	2020	24904381	391350	379103	560285	6515	4826	20498.6	322.117	312.037	461.166	5.362	3.972
OWID_HIC		High income	2020-11-18	11	18	2020	25290812	386431	376787	566539	6254	4917.43	20816.7	318.068	310.13	466.314	5.148	4.047
OWID_HIC		High income	2020-11-19	11	19	2020	25701127	410315	376477	572428	5889	5069.29	21154.4	337.727	309.876	471.161	4.847	4.172
OWID_HIC		High income	2020-11-20	11	20	2020	26117541	416414	375709	579117	6689	5295.43	21497.2	342.747	309.244	476.667	5.506	4.359
OWID_HIC		High income	2020-11-21	11	21	2020	26468220	350679	373144	583807	4690	5330.86	21785.8	288.641	307.132	480.527	3.86	4.388
OWID_HIC		High income	2020-11-22	11	22	2020	26745688	277468	370068	587424	3617	5394.71	22014.2	228.382	304.601	483.504	2.977	4.44
OWID_HIC		High income	2020-11-23	11	23	2020	27070357	324669	365332	591929	4505	5451.29	22281.4	267.233	300.702	487.212	3.708	4.487
OWID_HIC		High income	2020-11-24	11	24	2020	27423486	353129	359872	599281	7352	5570.86	22572.1	290.658	296.208	493.264	6.051	4.585
OWID_HIC		High income	2020-11-25	11	25	2020	27793092	369606	357469	605982	6701	5634.71	22876.3	304.22	294.23	498.779	5.516	4.638
OWID_HIC		High income	2020-11-26	11	26	2020	28095720	302628	342085	611736	5754	5615.43	23125.4	249.091	281.567	503.515	4.736	4.622
OWID_HIC		High income	2020-11-27	11	27	2020	28476676	380956	337019	618163	6427	5578	23438.9	313.562	277.398	508.805	5.29	4.591
OWID_HIC		High income	2020-11-28	11	28	2020	28775507	298831	329612	622836	4673	5575.57	23684.9	245.966	271.302	512.652	3.846	4.589
OWID_HIC		High income	2020-11-29	11	29	2020	29023085	247578	325342	626282	3446	5551.14	23888.7	203.78	267.787	515.488	2.836	4.569
OWID_HIC		High income	2020-11-30	11	30	2020	29304656	281571	319186	631022	4740	5584.71	24120.4	231.759	262.719	519.389	3.901	4.597
OWID_HIC		High income	2020-12-01	12	1	2020	29652585	347929	318443	638420	7398	5591.29	24406.8	286.378	262.108	525.479	6.089	4.602																			0	1					0	0
OWID_HIC		High income	2020-12-02	12	2	2020	30022947	370362	318551	645787	7367	5686.43	24711.7	304.842	262.197	531.542	6.064	4.68																			0	1			0	0	0	0			0	0	0
OWID_HIC		High income	2020-12-03	12	3	2020	30419695	396748	331996	653121	7334	5912.14	25038.2	326.56	273.264	537.579	6.037	4.866																			0	1			0	0	0	0			0	0	0
OWID_HIC		High income	2020-12-04	12	4	2020	30817239	397544	334366	660221	7100	6008.29	25365.4	327.215	275.214	543.423	5.844	4.945																			1	2			1	0	0	0			0	0	0
OWID_HIC		High income	2020-12-05	12	5	2020	31186380	369141	344410	665813	5592	6139.57	25669.3	303.837	283.482	548.026	4.603	5.053																			1	2			0	0	0	0			0	0	0
OWID_HIC		High income	2020-12-06	12	6	2020	31485014	298634	351704	669636	3823	6193.43	25915.1	245.803	289.485	551.172	3.147	5.098																			1	2			0	0	0	0			0	0	0
OWID_HIC		High income	2020-12-07	12	7	2020	31788131	303117	354782	674201	4565	6168.43	26164.6	249.493	292.019	554.93	3.757	5.077																			2	3			1	0	0	0			0	0	0
OWID_HIC		High income	2020-12-08	12	8	2020	32171352	383221	359824	681093	6892	6096.14	26480	315.426	296.168	560.603	5.673	5.018																			7	9			5	1	0	0			0	1	0
OWID_HIC		High income	2020-12-09	12	9	2020	32559901	388549	362422	688391	7298	6086.29	26799.8	319.812	298.307	566.609	6.007	5.01																			9	11			2	1	0	0			0	1	0
OWID_HIC		High income	2020-12-10	12	10	2020	32984987	425086	366470	695836	7445	6102.14	27149.7	349.885	301.639	572.737	6.128	5.023																			10	12			1	1	0	0			0	2	0
OWID_HIC		High income	2020-12-11	12	11	2020	33409875	424888	370377	703710	7874	6212.71	27499.4	349.722	304.854	579.218	6.481	5.114																			14	16			4	2	0	0			0	2	0
OWID_HIC		High income	2020-12-12	12	12	2020	33791732	381857	372193	709670	5960	6265.29	27813.7	314.304	306.349	584.124	4.906	5.157																			14	16			0	2	0	0			0	2	0
OWID_HIC		High income	2020-12-13	12	13	2020	34110919	319187	375129	713716	4046	6297.14	28076.4	262.72	308.766	587.454	3.33	5.183																			23359	19841	4158		23345	3337	0	0	0		3	2834	0
OWID_HIC		High income	2020-12-14	12	14	2020	34439749	328830	378803	718670	4954	6352.71	28347.1	270.658	311.79	591.532	4.078	5.229																			27772	24116	4257		4413	3967	0	0	0		3	3445	0
OWID_HIC		High income	2020-12-15	12	15	2020	34837289	397540	380848	726782	8112	6527	28674.3	327.212	313.473	598.209	6.677	5.372																			79272	73397	4479		51500	11324	0.01	0.01	0		9	10484	0.001
OWID_HIC		High income	2020-12-16	12	16	2020	35285950	448661	389436	735316	8534	6703.57	29043.6	369.29	320.542	605.233	7.024	5.518																			242924	231605	4891		163652	34702	0.02	0.02	0		29	33085	0.003
OWID_HIC		High income	2020-12-17	12	17	2020	35741842	455892	393836	743246	7930	6772.86	29418.8	375.241	324.164	611.76	6.527	5.575																			520700	502353	5503		277776	74384	0.04	0.04	0		61	71763	0.006
OWID_HIC		High income	2020-12-18	12	18	2020	36197305	455463	398204	750759	7513	6721.29	29793.7	374.888	327.759	617.944	6.184	5.532																			941329	914187	6539		420629	134474	0.08	0.08	0		111	130596	0.011
OWID_HIC		High income	2020-12-19	12	19	2020	36567531	370226	396543	756955	6196	6755	30098.5	304.73	326.391	623.044	5.1	5.56																			1124344	1093231	7510		183015	160619	0.09	0.09	0		132	156174	0.013
OWID_HIC		High income	2020-12-20	12	20	2020	36892516	324985	397371	761140	4185	6774.86	30366	267.493	327.073	626.489	3.445	5.576																			1237297	1204256	8192		112953	173420	0.1	0.1	0		143	169202	0.014
OWID_HIC		High income	2020-12-21	12	21	2020	37240770	348254	400146	766266	5126	6799.43	30652.6	286.645	329.357	630.708	4.219	5.597																			1651879	1612361	9338		414582	232015	0.14	0.13	0		191	226892	0.019
OWID_HIC		High income	2020-12-22	12	22	2020	37651758	410988	402067	774651	8385	6838.43	30990.9	338.281	330.938	637.609	6.902	5.629																			2152595	2104615	11735		500716	296189	0.18	0.17	0		244	290174	0.024
OWID_HIC		High income	2020-12-23	12	23	2020	38094404	442646	401208	782775	8124	6779.86	31355.2	364.339	330.231	644.296	6.687	5.58																			2843568	2783486	13967		690973	371521	0.23	0.23	0		306	364554	0.03
OWID_HIC		High income	2020-12-24	12	24	2020	38520656	426252	396973	789386	6611	6591.43	31706.1	350.845	326.746	649.738	5.441	5.425																			3136743	3071689	14952		293175	373720	0.26	0.25	0		308	367048	0.03
OWID_HIC		High income	2020-12-25	12	25	2020	38775689	255033	368341	793576	4190	6116.71	31916	209.916	303.178	653.186	3.449	5.035																			3196162	3130969	15044		59419	322119	0.26	0.26	0		265	316683	0.026
OWID_HIC		High income	2020-12-26	12	26	2020	39107278	331589	362821	797566	3990	5801.57	32188.9	272.928	298.635	656.471	3.284	4.775																			3376039	3307315	15751		179877	321671	0.28	0.27	0		265	316298	0.026
OWID_HIC		High income	2020-12-27	12	27	2020	39370578	263300	354009	801262	3696	5731.71	32405.6	216.72	291.382	659.513	3.042	4.718																			3632074	3566105	16393		256035	342111	0.3	0.29	0		282	337407	0.028
OWID_HIC		High income	2020-12-28	12	28	2020	39688685	318107	349702	806699	5437	5776.14	32667.5	261.831	287.837	663.988	4.475	4.754																			4408169	4327708	19626		776095	393756	0.36	0.36	0		324	387907	0.032
OWID_HIC		High income	2020-12-29	12	29	2020	40116532	427847	352111	815777	9078	5875.14	33019.6	352.158	289.82	671.46	7.472	4.836																			5384110	5294106	24646	1	975941	461645	0.44	0.44	0	0	380	455642	0.038
OWID_HIC		High income	2020-12-30	12	30	2020	40600005	483473	357943	825200	9423	6060.71	33417.6	397.943	294.62	679.216	7.756	4.989																			6532655	6436501	30686	1	1148545	527012	0.54	0.53	0	0	434	521859	0.043
OWID_HIC		High income	2020-12-31	12	31	2020	41112696	512691	370291	832848	7648	6208.86	33839.6	421.992	304.784	685.511	6.295	5.11																			7222193	7122902	33474	1	689538	583636	0.59	0.59	0	0	480	578745	0.048
OWID_HIC		High income	2021-01-01	1	1	2021	41480267	367571	386368	838154	5306	6368.29	34142.1	302.545	318.017	689.878	4.367	5.242																			7428620	7324229	39134	3	206427	604637	0.61	0.6	0	0	498	599037	0.049
OWID_HIC		High income	2021-01-02	1	2	2021	41921498	441231	402031	843162	5008	6513.71	34505.3	363.174	330.909	694	4.122	5.361																			7862489	7757324	41860	3	433869	640921	0.65	0.64	0	0	528	635716	0.052
OWID_HIC		High income	2021-01-03	1	3	2021	42283654	362156	416154	846979	3817	6531	34803.4	298.088	342.533	697.142	3.142	5.376																			8224987	8118043	44170	5	362498	656130	0.68	0.67	0	0	540	650277	0.054
OWID_HIC		High income	2021-01-04	1	4	2021	42658372	374718	424241	852665	5686	6566.57	35111.8	308.428	349.19	701.822	4.68	5.405																			9320103	9157319	89221	5	1095116	701705	0.77	0.75	0.01	0	578	689944	0.057
OWID_HIC		High income	2021-01-05	1	5	2021	43157213	498841	434383	862072	9407	6613.57	35522.4	410.592	357.537	709.565	7.743	5.444																			11416011	10339035	177128	5	2095908	861700	0.94	0.85	0.01	0	709	720704	0.059
OWID_HIC		High income	2021-01-06	1	6	2021	43673545	516332	439077	870877	8805	6525.29	35947.4	424.989	361.401	716.812	7.247	5.371																			12950699	11558565	351619	5	1534688	916863	1.07	0.95	0.03	0	755	731723	0.06
OWID_HIC		High income	2021-01-07	1	7	2021	44273143	599598	451492	880018	9141	6738.57	36440.9	493.525	371.62	724.336	7.524	5.546																			14713258	12965555	633063	5	1762559	1070152	1.21	1.07	0.05	0	881	834665	0.069
OWID_HIC		High income	2021-01-08	1	8	2021	44847728	574585	481066	889836	9818	7383.14	36913.8	472.937	395.962	732.417	8.081	6.077																			16500371	14309517	996465	6	1787113	1295964	1.36	1.18	0.08	0	1067	997898	0.082
OWID_HIC		High income	2021-01-09	1	9	2021	45334977	487249	487640	897091	7255	7704.14	37314.9	401.051	401.373	738.389	5.972	6.341																			17419011	14963302	1126282	7	918640	1365217	1.43	1.23	0.09	0	1124	1029425	0.085
OWID_HIC		High income	2021-01-10	1	10	2021	45723533	388556	491411	901857	4766	7839.71	37634.7	319.818	404.477	742.312	3.923	6.453																			20609168	18453007	1842430	7	3190157	1769169	1.7	1.52	0.15	0	1456	1476423	0.122
OWID_HIC		High income	2021-01-11	1	11	2021	46144700	421167	498047	907482	5625	7831	37981.4	346.659	409.939	746.942	4.63	6.446																			22466876	19828760	2203867	8	1857708	1878110	1.85	1.63	0.18	0	1546	1524492	0.125
OWID_HIC		High income	2021-01-12	1	12	2021	46594334	449634	491017	917850	10368	7968.29	38351.4	370.09	404.153	755.475	8.534	6.559																			24628537	21482788	2571096	8	2161661	1887504	2.03	1.77	0.21	0	1554	1591965	0.131
OWID_HIC		High income	2021-01-13	1	13	2021	47080756	486422	486744	927880	10030	8143.29	38751.8	400.37	400.636	763.731	8.256	6.703																			27065055	23442821	2918067	8	2436518	2016337	2.23	1.93	0.24	0	1660	1697751	0.14
OWID_HIC		High income	2021-01-14	1	14	2021	47570219	489463	471011	937179	9299	8165.86	39154.7	402.873	387.686	771.385	7.654	6.721																			29547997	25573186	3135726	10	2482942	2119248	2.43	2.1	0.26	0	1744	1801090	0.148
OWID_HIC		High income	2021-01-15	1	15	2021	48052200	481981	457782	946163	8984	8046.71	39551.4	396.715	376.797	778.78	7.395	6.623																			31912448	27637075	3302457	10	2364451	2201725	2.63	2.27	0.27	0	1812	1903937	0.157
OWID_HIC		High income	2021-01-16	1	16	2021	48439727	387527	443536	954136	7973	8149.29	39870.4	318.971	365.071	785.342	6.563	6.708																			33422066	28797859	3405070	10	1509618	2286151	2.75	2.37	0.28	0	1882	1976365	0.163
OWID_HIC		High income	2021-01-17	1	17	2021	48767117	327390	434798	958974	4838	8159.57	40139.8	269.472	357.879	789.324	3.982	6.716																			34521201	29728137	3562279	11	1099135	1987433	2.84	2.45	0.29	0	1636	1610733	0.133
OWID_HIC		High income	2021-01-18	1	18	2021	49113185	346068	424069	963885	4911	8057.57	40424.7	284.846	349.048	793.367	4.042	6.632																			36547412	31249152	3953199	11	2026211	2011505	3.01	2.57	0.33	0	1656	1631485	0.134
OWID_HIC		High income	2021-01-19	1	19	2021	49476620	363435	411755	973208	9323	7908.29	40723.8	299.141	338.913	801.04	7.674	6.509																			39176370	33171402	4528214	12	2628958	2078262	3.22	2.73	0.37	0	1711	1669802	0.137
OWID_HIC		High income	2021-01-20	1	20	2021	49909549	432929	404113	984173	10965	8041.86	41080.2	356.341	332.623	810.065	9.025	6.619																			42113195	35288231	5215484	12	2936825	2149734	3.47	2.9	0.43	0	1769	1692201	0.139
OWID_HIC		High income	2021-01-21	1	21	2021	50321580	412031	393052	993739	9566	8080	41419.3	339.14	323.518	817.939	7.874	6.651																			45154386	37631785	5788716	13	3041191	2229484	3.72	3.1	0.48	0	1835	1722657	0.142
OWID_HIC		High income	2021-01-22	1	22	2021	50736520	414940	383474	1003204	9465	8148.71	41760.9	341.534	315.635	825.73	7.791	6.707																			48104631	40065221	6162906	13	2950245	2313169	3.96	3.3	0.51	0	1904	1775449	0.146
OWID_HIC		High income	2021-01-23	1	23	2021	51074922	338402	376456	1010766	7562	8090	42039.4	278.536	309.858	831.954	6.224	6.659																			50084596	41535738	6469593	14	1979965	2380361	4.12	3.42	0.53	0	1959	1819697	0.15
OWID_HIC		High income	2021-01-24	1	24	2021	51350163	275241	369007	1015486	4720	8073.14	42265.9	226.549	303.727	835.839	3.885	6.645																			51371665	42504923	6806412	14	1287069	2407209	4.23	3.5	0.56	0	1981	1825255	0.15
OWID_HIC		High income	2021-01-25	1	25	2021	51683117	332954	367133	1021441	5955	8222.29	42540	274.052	302.185	840.74	4.902	6.768																			53838745	44021469	7648059	15	2467080	2470190	4.43	3.62	0.63	0	2033	1824617	0.15
OWID_HIC		High income	2021-01-26	1	26	2021	52005813	322696	361313	1031351	9910	8306.14	42805.6	265.609	297.394	848.897	8.157	6.837																			56811421	45851151	8618188	19	2972676	2519293	4.68	3.77	0.71	0	2074	1811393	0.149
OWID_HIC		High income	2021-01-27	1	27	2021	52378445	372632	352699	1041369	10018	8170.86	43112.3	306.711	290.304	857.143	8.246	6.725																			60061748	47933841	9626319	19	3250327	2564079	4.94	3.95	0.79	0	2110	1806516	0.149
OWID_HIC		High income	2021-01-28	1	28	2021	52751052	372607	347067	1051243	9874	8214.86	43419	306.69	285.669	865.27	8.127	6.762																			63560566	50192689	10635693	19	3498818	2629454	5.23	4.13	0.88	0	2164	1794415	0.148
OWID_HIC		High income	2021-01-29	1	29	2021	53113315	362263	339542	1060057	8814	8121.86	43717.2	298.176	279.475	872.525	7.255	6.685																			66848650	52395830	11485223	19	3288084	2677717	5.5	4.31	0.95	0	2204	1761516	0.145
OWID_HIC		High income	2021-01-30	1	30	2021	53408152	294837	333319	1067308	7251	8077.43	43959.9	242.678	274.352	878.493	5.968	6.648																			69092942	53977012	12015696	19	2244292	2715478	5.69	4.44	0.99	0	2235	1777325	0.146
OWID_HIC		High income	2021-01-31	1	31	2021	53636589	228437	326632	1071592	4284	8015.14	44147.9	188.025	268.849	882.019	3.526	6.597																			70772737	55136997	12477020	19	1679795	2771582	5.83	4.54	1.03	0	2281	1804582	0.149
OWID_HIC		High income	2021-02-01	2	1	2021	53937301	300712	322026	1077383	5791	7991.71	44395.4	247.514	265.057	886.786	4.767	6.578																			73325587	56576282	13424266	20	2552850	2783835	6.04	4.66	1.1	0	2291	1793545	0.148
OWID_HIC		High income	2021-02-02	2	2	2021	54209184	271883	314767	1087084	9701	7961.86	44619.2	223.785	259.083	894.771	7.985	6.553																			76395271	58316061	14561556	49	3069684	2797693	6.29	4.8	1.2	0	2303	1780701	0.147
OWID_HIC		High income	2021-02-03	2	3	2021	54516044	306860	305371	1096398	9314	7861.29	44871.7	252.574	251.349	902.437	7.666	6.471																			80271147	60611001	15938277	49	3875876	2887057	6.61	4.99	1.31	0	2376	1811023	0.149
OWID_HIC		High income	2021-02-04	2	4	2021	54793396	277352	291763	1104862	8464	7659.86	45100	228.286	240.148	909.404	6.967	6.305																			84493171	63102080	17439097	50	4222024	2990372	6.95	5.19	1.44	0	2461	1844199	0.152
OWID_HIC		High income	2021-02-05	2	5	2021	55114681	321285	285909	1113924	9062	7695.29	45364.5	264.447	235.33	916.863	7.459	6.334																			88453442	65458554	18816146	52	3960271	3086399	7.28	5.39	1.55	0	2540	1866103	0.154
OWID_HIC		High income	2021-02-06	2	6	2021	55349507	234826	277336	1119832	5908	7503.43	45557.8	193.284	228.274	921.725	4.863	6.176																			90950993	67063287	19470173	54	2497551	3122579	7.49	5.52	1.6	0	2570	1869468	0.154
OWID_HIC		High income	2021-02-07	2	7	2021	55551025	201518	273491	1123318	3486	7389.43	45723.6	165.868	225.108	924.595	2.869	6.082																			92389385	68040366	20017496	54	1438392	3088093	7.6	5.6	1.65	0	2542	1843338	0.152
OWID_HIC		High income	2021-02-08	2	8	2021	55758023	206998	260103	1128160	4842	7253.86	45894	170.379	214.089	928.58	3.985	5.971																			95279610	69732734	21067065	54	2890225	3136289	7.84	5.74	1.73	0	2581	1879493	0.155
OWID_HIC		High income	2021-02-09	2	9	2021	55979507	221484	252903	1136708	8548	7089.14	46076.3	182.302	208.163	935.616	7.036	5.835																			98933084	71858071	22423151	62	3653474	3219688	8.14	5.91	1.85	0	2650	1934573	0.159
OWID_HIC		High income	2021-02-10	2	10	2021	56226106	246599	244295	1144755	8047	6908.14	46279.3	202.974	201.077	942.239	6.623	5.686																			103097905	74313459	23907290	62	4164821	3260965	8.49	6.12	1.97	0	2684	1957494	0.161
OWID_HIC		High income	2021-02-11	2	11	2021	56480400	254294	241001	1152193	7438	6761.57	46488.6	209.307	198.366	948.361	6.122	5.565																			107594310	76966848	25575010	65	4496405	3300163	8.86	6.34	2.11	0	2716	1980681	0.163
OWID_HIC		High income	2021-02-12	2	12	2021	56719112	238712	229204	1159247	7054	6474.71	46685.1	196.482	188.656	954.168	5.806	5.329																			111946757	79576319	27147289	67	4352447	3356188	9.21	6.55	2.23	0	2762	2016824	0.166
OWID_HIC		High income	2021-02-13	2	13	2021	56921380	202268	224553	1164296	5049	6352	46851.6	166.485	184.828	958.323	4.156	5.228																			114562620	81246832	27938721	67	2615863	3373090	9.43	6.69	2.3	0	2776	2026221	0.167
OWID_HIC		High income	2021-02-14	2	14	2021	57078896	157516	218267	1167149	2853	6261.57	46981.2	129.65	179.654	960.672	2.348	5.154																			116127473	82342103	28542743	67	1564853	3391155	9.56	6.78	2.35	0	2791	2043105	0.168
OWID_HIC		High income	2021-02-15	2	15	2021	57233381	154485	210765	1170694	3545	6076.29	47108.4	127.155	173.479	963.589	2.918	5.001																			118808929	84038464	29465568	67	2681456	3361331	9.78	6.92	2.43	0	2767	2043676	0.168
OWID_HIC		High income	2021-02-16	2	16	2021	57411239	177858	204533	1176482	5788	5682	47254.8	146.394	168.35	968.354	4.764	4.677																			122028532	85897201	30656547	90	3219603	3299350	10.04	7.07	2.52	0	2716	2005590	0.165
OWID_HIC		High income	2021-02-17	2	17	2021	57621297	210058	199313	1183014	6532	5465.57	47427.7	172.897	164.053	973.73	5.376	4.499																			125882853	88190027	32125699	91	3854321	3254993	10.36	7.26	2.64	0	2679	1982367	0.163
OWID_HIC		High income	2021-02-18	2	18	2021	57837917	216620	193931	1189008	5994	5259.29	47606	178.298	159.623	978.664	4.934	4.329																			129927693	90376620	33730368	92	4044840	3190483	10.69	7.44	2.78	0	2626	1915682	0.158
OWID_HIC		High income	2021-02-19	2	19	2021	58059504	221587	191485	1195159	6151	5130.29	47788.3	182.387	157.61	983.726	5.063	4.223																			133520141	92318909	35215299	94	3592448	3081912	10.99	7.6	2.9	0	2537	1820370	0.15
OWID_HIC		High income	2021-02-20	2	20	2021	58250191	190687	189830	1199257	4098	4994.43	47945.3	156.953	156.248	987.099	3.373	4.111																			135869276	93656320	36085408	98	2349135	3043808	11.18	7.71	2.97	0	2505	1772784	0.146
OWID_HIC		High income	2021-02-21	2	21	2021	58417418	167227	191217	1201946	2689	4971	48082.9	137.643	157.39	989.313	2.213	4.092																			137483083	94812616	36752062	101	1613807	3050801	11.32	7.8	3.03	0	2511	1781502	0.147
OWID_HIC		High income	2021-02-22	2	22	2021	58570198	152780	190974	1205629	3683	4990.71	48208.7	125.752	157.189	992.344	3.031	4.108																			140316202	96342998	37888012	106	2833119	3072468	11.55	7.93	3.12	0	2529	1757791	0.145
OWID_HIC		High income	2021-02-23	2	23	2021	58769180	198982	193992	1211388	5759	4986.57	48372.5	163.781	159.673	997.084	4.74	4.104																			144331352	100953451	41188844	109	4015150	3186117	11.88	8.31	3.39	0	2622	2150893	0.177
OWID_HIC		High income	2021-02-24	2	24	2021	59004228	235048	197562	1217832	6444	4974	48565.9	193.466	162.611	1002.39	5.304	4.094																			148953012	103665874	42859361	114	4621660	3295737	12.26	8.53	3.53	0	2713	2210835	0.182
OWID_HIC		High income	2021-02-25	2	25	2021	59240292	236064	200339	1222927	5095	4845.57	48760.2	194.303	164.898	1006.58	4.194	3.988																			153876482	106644780	44600363	118	4923470	3421256	12.67	8.78	3.67	0	2816	2324023	0.191
OWID_HIC		High income	2021-02-26	2	26	2021	59472422	232130	201845	1228407	5480	4749.71	48951.3	191.064	166.137	1011.09	4.511	3.909																			159138123	109873876	46420909	122	5261641	3659712	13.1	9.04	3.82	0	3012	2507852	0.206
OWID_HIC		High income	2021-02-27	2	27	2021	59672654	200232	203209	1232009	3602	4678.86	49116.1	164.809	167.26	1014.06	2.965	3.851																			162596564	112047252	47392876	125	3458441	3818184	13.38	9.22	3.9	0	3143	2627276	0.216
OWID_HIC		High income	2021-02-28	2	28	2021	59837195	164541	202825	1234497	2488	4650.14	49251.5	135.432	166.944	1016.11	2.048	3.827																			164690101	113777228	48026431	141	2093537	3886717	13.56	9.36	3.95	0	3199	2709230	0.223
OWID_HIC		High income	2021-03-01	3	1	2021	59988900	151705	202672	1238108	3611	4639.86	49376.4	124.867	166.818	1019.08	2.972	3.819																			168452752	116156348	49195238	145	3762651	4019507	13.87	9.56	4.05	0	3308	2830479	0.233
OWID_HIC		High income	2021-03-02	3	2	2021	60101147	112247	190281	1242971	4863	4511.86	49468.8	92.39	156.619	1023.08	4.003	3.714																			172873606	118985879	50508160	151	4420854	4077465	14.23	9.79	4.16	0	3356	2576061	0.212
OWID_HIC		High income	2021-03-03	3	3	2021	60331249	230102	189574	1248933	5962	4443	49658.2	189.395	156.037	1027.99	4.907	3.657																			178231248	122388327	52299973	152	5357642	4182605	14.67	10.07	4.3	0	3443	2674636	0.22
OWID_HIC		High income	2021-03-04	3	4	2021	60560530	229281	188605	1253570	4637	4377.57	49846.9	188.719	155.24	1031.8	3.817	3.603																			184389480	126315834	54264036	158	6158232	4359000	15.18	10.4	4.47	0	3588	2810151	0.231
OWID_HIC		High income	2021-03-05	3	5	2021	60785997	225467	187654	1258383	4813	4282.29	50032.5	185.58	154.456	1035.77	3.962	3.525																			190037974	130045492	56103223	164	5648494	4414264	15.64	10.7	4.62	0	3633	2881659	0.237
OWID_HIC		High income	2021-03-06	3	6	2021	60987656	201659	187857	1261789	3406	4254.29	50198.5	165.984	154.624	1038.57	2.803	3.502																			194195945	132744890	57435166	167	4157971	4514197	15.98	10.93	4.73	0	3716	2956805	0.243
OWID_HIC		High income	2021-03-07	3	7	2021	61152406	164750	187887	1263846	2057	4192.71	50334.1	135.604	154.649	1040.26	1.693	3.451																			196872238	134821338	58131272	167	2676293	4597448	16.2	11.1	4.78	0	3784	3006301	0.247
OWID_HIC		High income	2021-03-08	3	8	2021	61289806	137400	185844	1266699	2853	4084.43	50447.2	113.093	152.967	1042.61	2.348	3.362																			201432027	137906040	59564496	171	4559789	4711325	16.58	11.35	4.9	0	3878	3107099	0.256
OWID_HIC		High income	2021-03-09	3	9	2021	61486527	196721	197911	1271345	4646	4053.43	50609.1	161.92	162.899	1046.43	3.824	3.336																			206583197	141313602	61304780	191	5151170	4815656	17	11.63	5.05	0	3964	3189675	0.263
OWID_HIC		High income	2021-03-10	3	10	2021	61725214	238687	199138	1275713	4368	3825.71	50805.6	196.461	163.909	1050.03	3.595	3.149																			212327597	144998781	63327372	200	5744400	4870907	17.48	11.93	5.21	0	4009	3230065	0.266
OWID_HIC		High income	2021-03-11	3	11	2021	61957983	232769	199636	1279948	4235	3768.29	50997.2	191.59	164.319	1053.52	3.486	3.102																			218869401	149247238	65631486	202	6541804	4925703	18.01	12.28	5.4	0	4054	3275915	0.27
OWID_HIC		High income	2021-03-12	3	12	2021	62190482	232499	200641	1283890	3942	3643.86	51188.5	191.368	165.146	1056.76	3.245	2.999																			225162891	153301385	67870936	202	6293490	5017845	18.53	12.62	5.59	0	4130	3322270	0.273
OWID_HIC		High income	2021-03-13	3	13	2021	62408714	218232	203008	1286836	2946	3578.14	51368.1	179.625	167.095	1059.18	2.425	2.945																			229351882	156158720	69173806	207	4188991	5022277	18.88	12.85	5.69	0	4134	3344833	0.275
OWID_HIC		High income	2021-03-14	3	14	2021	62585086	176372	204669	1288827	1991	3568.71	51513.3	145.17	168.461	1060.82	1.639	2.937																			231934182	158133656	69951122	209	2582300	5008849	19.09	13.02	5.76	0	4123	3330331	0.274
OWID_HIC		High income	2021-03-15	3	15	2021	62746661	161575	208122	1291568	2741	3552.71	51646.3	132.991	171.304	1063.08	2.256	2.924																			237039250	161453515	71585937	212	5105068	5086746	19.51	13.29	5.89	0	4187	3363925	0.277
OWID_HIC		High income	2021-03-16	3	16	2021	62957299	210638	210110	1295529	3961	3454.86	51819.7	173.375	172.94	1066.34	3.26	2.844																			242568016	164985674	73353804	216	5528766	5140688	19.97	13.58	6.04	0	4231	3381725	0.278
OWID_HIC		High income	2021-03-17	3	17	2021	63210279	252980	212152	1299464	3935	3393	52027.9	208.226	174.621	1069.58	3.239	2.793																			248581186	168812071	75307120	221	6013170	5179084	20.46	13.89	6.2	0	4263	3401899	0.28
OWID_HIC		High income	2021-03-18	3	18	2021	63466705	256426	215532	1303615	4151	3381	52239	211.062	177.403	1073	3.417	2.783																			255017126	172958781	77388991	226	6435940	5163961	20.99	14.24	6.37	0	4250	3387363	0.279
OWID_HIC		High income	2021-03-19	3	19	2021	63718257	251552	218254	1307065	3450	3310.71	52446	207.051	179.643	1075.84	2.84	2.725																			261477619	177164347	79333803	230	6460493	5187818	21.52	14.58	6.53	0	4270	3408995	0.281
OWID_HIC		High income	2021-03-20	3	20	2021	63947109	228852	219771	1309844	2779	3286.86	52634.4	188.366	180.892	1078.12	2.287	2.705																			265808575	180239636	80530088	232	4330956	5208099	21.88	14.84	6.63	0	4287	3440131	0.283
OWID_HIC		High income	2021-03-21	3	21	2021	64141974	194865	222413	1312106	2262	3325.57	52794.8	160.392	183.066	1079.98	1.862	2.737																			268672184	182136293	81324366	233	2863609	5248286	22.11	14.99	6.69	0	4320	3428948	0.282
OWID_HIC		High income	2021-03-22	3	22	2021	64330083	188109	226203	1315150	3044	3368.86	52949.6	154.831	186.186	1082.49	2.505	2.773																			274212505	185849806	82915092	241	5540321	5310465	22.57	15.3	6.82	0	4371	3485184	0.287
OWID_HIC		High income	2021-03-23	3	23	2021	64541614	211531	226331	1318978	3828	3349.86	53123.7	174.11	186.291	1085.64	3.151	2.757																			280136183	189706174	84722357	247	5923678	5366881	23.06	15.61	6.97	0	4417	3531500	0.291
OWID_HIC		High income	2021-03-24	3	24	2021	64855696	314082	235060	1323116	4138	3378.86	53382.2	258.519	193.476	1089.05	3.406	2.781																			287055697	194025207	87044036	253	6919514	5496359	23.63	15.97	7.16	0	4524	3601877	0.296
OWID_HIC		High income	2021-03-25	3	25	2021	65152213	296517	240787	1327609	4493	3427.71	53626.3	244.061	198.19	1092.74	3.698	2.821																			294303330	198475463	89570094	259	7247633	5612315	24.22	16.34	7.37	0	4619	3645240	0.3
OWID_HIC		High income	2021-03-26	3	26	2021	65449107	296894	247264	1332364	4755	3614.14	53870.7	244.371	203.521	1096.66	3.914	2.975																			301977854	203191449	92367951	265	7674524	5785748	24.86	16.72	7.6	0	4762	3718157	0.306
OWID_HIC		High income	2021-03-27	3	27	2021	65705050	255943	251134	1335189	2825	3620.71	54081.3	210.665	206.707	1098.98	2.325	2.98																			306722044	206012817	94014472	267	4744190	5844781	25.25	16.96	7.74	0	4811	3681883	0.303
OWID_HIC		High income	2021-03-28	3	28	2021	65907125	202075	252164	1337086	1897	3568.57	54247.7	166.326	207.555	1100.55	1.561	2.937																			309921809	208176289	95044427	271	3199765	5892804	25.51	17.13	7.82	0	4850	3719999	0.306
OWID_HIC		High income	2021-03-29	3	29	2021	66102624	195499	253220	1339977	2891	3546.71	54408.6	160.914	208.424	1102.92	2.38	2.919																			316128459	211953595	97172082	279	6206650	5987993	26.02	17.45	8	0	4929	3729113	0.307
OWID_HIC		High income	2021-03-30	3	30	2021	66345645	243021	257719	1343704	3727	3532.29	54608.6	200.029	212.126	1105.99	3.068	2.907																			323082388	216077486	99815012	297	6953929	6135172	26.59	17.79	8.22	0	5050	3767330	0.31
OWID_HIC		High income	2021-03-31	3	31	2021	66656435	310790	257248	1347733	4029	3516.71	54864.4	255.809	211.739	1109.31	3.316	2.895																			331036901	220783242	102938378	302	7954513	6283029	27.25	18.17	8.47	0	5172	3822576	0.315
OWID_HIC		High income	2021-04-01	4	1	2021	66965513	309078	259043	1351765	4032	3450.86	55118.8	254.4	213.216	1112.63	3.319	2.84																			339488328	225578064	106468590	313	8451427	6455000	27.94	18.57	8.76	0	5313	3871800	0.319
OWID_HIC		High income	2021-04-02	4	2	2021	67229444	263931	254334	1355148	3383	3254.86	55336.1	217.24	209.34	1115.41	2.785	2.679																			345729589	229143873	109005201	323	6241261	6250248	28.46	18.86	8.97	0	5145	3707489	0.305
OWID_HIC		High income	2021-04-03	4	3	2021	67429531	200087	246354	1358180	3032	3284.43	55500.7	164.69	202.772	1117.91	2.496	2.703																			350288084	231817358	110776188	332	4558495	6223720	28.83	19.08	9.12	0	5123	3686363	0.303
OWID_HIC		High income	2021-04-04	4	4	2021	67659922	230391	250400	1360089	1909	3286.14	55690.4	189.633	206.102	1119.48	1.571	2.705																			352506147	233533064	111562033	334	2218063	6083477	29.01	19.22	9.18	0	5007	3622396	0.298
OWID_HIC		High income	2021-04-05	4	5	2021	67831910	171988	247041	1362121	2032	3163.43	55831.9	141.562	203.337	1121.15	1.673	2.604																			357618579	236471321	113746572	348	5112432	5927160	29.44	19.46	9.36	0	4879	3502532	0.288
OWID_HIC		High income	2021-04-06	4	6	2021	68015990	184080	238621	1364991	2870	3041	55983.5	151.515	196.407	1123.51	2.362	2.503																			365049318	240734458	116890883	378	7430739	5995276	30.05	19.81	9.62	0	4935	3522425	0.29
OWID_HIC		High income	2021-04-07	4	7	2021	68236577	220587	225735	1371119	6128	3340.86	56165	181.564	185.8	1128.56	5.044	2.75																			373896171	246135723	120495148	404	8846853	6122753	30.78	20.26	9.92	0	5040	3621783	0.298
OWID_HIC		High income	2021-04-08	4	8	2021	68586572	349995	231580	1375579	4460	3402	56453.1	288.078	190.612	1132.23	3.671	2.8																			383409975	251725205	124410454	424	9513804	6274521	31.56	20.72	10.24	0	5165	3735306	0.307
OWID_HIC		High income	2021-04-09	4	9	2021	68838579	252007	229876	1379976	4397	3546.86	56660.5	207.425	189.21	1135.85	3.619	2.919																			392167826	256966066	128158422	492	8757851	6634034	32.28	21.15	10.55	0	5460	3974599	0.327
OWID_HIC		High income	2021-04-10	4	10	2021	69045702	207123	230882	1383132	3156	3564.57	56831	170.481	190.037	1138.45	2.598	2.934																			398264816	260671966	130717689	509	6096990	6853819	32.78	21.46	10.76	0	5641	4122087	0.339
OWID_HIC		High income	2021-04-11	4	11	2021	69317004	271302	236726	1385149	2017	3580	57054.3	223.307	194.847	1140.11	1.66	2.947																			401874532	263384337	132186775	515	3609716	7052626	33.08	21.68	10.88	0	5805	4264468	0.351
OWID_HIC		High income	2021-04-12	4	12	2021	69513255	196251	240192	1387934	2785	3687.57	57215.8	161.533	197.7	1142.4	2.292	3.035																			408641705	267520965	134845244	563	6767173	7289018	33.63	22.02	11.1	0	6000	4435663	0.365
OWID_HIC		High income	2021-04-13	4	13	2021	69779111	265856	251874	1391834	3900	3834.71	57434.7	218.824	207.316	1145.61	3.21	3.156																			416110232	271796979	137630163	661	7468527	7294416	34.25	22.37	11.33	0	6004	4437503	0.365
OWID_HIC		High income	2021-04-14	4	14	2021	70058632	279521	260294	1395842	4008	3531.86	57664.7	230.072	214.246	1148.91	3.299	2.907																			424053381	276317345	140667329	864	7943149	7165316	34.9	22.74	11.58	0	5898	4311660	0.355
OWID_HIC		High income	2021-04-15	4	15	2021	70329797	271165	249032	1399720	3878	3448.71	57887.9	223.194	204.976	1152.1	3.192	2.839																			432766480	281336206	143942187	1166	8713099	7050929	35.62	23.16	11.85	0	5804	4230143	0.348
OWID_HIC		High income	2021-04-16	4	16	2021	70596826	267029	251178	1403389	3669	3344.71	58107.7	219.79	206.743	1155.12	3.02	2.753																			440802042	285770634	147146561	1494	8035562	6947745	36.28	23.52	12.11	0	5719	4114938	0.339
OWID_HIC		High income	2021-04-17	4	17	2021	70804951	208125	251321	1406288	2899	3308	58279	171.306	206.861	1157.51	2.386	2.723																			446245899	288684679	149255223	1590	5443857	6854440	36.73	23.76	12.29	0	5642	4001816	0.329
OWID_HIC		High income	2021-04-18	4	18	2021	70966407	161456	235629	1408161	1873	3287.43	58411.9	132.893	193.944	1159.05	1.542	2.706																			450792566	292234994	150765258	1632	4546667	6988291	37.1	24.05	12.41	0	5752	4121522	0.339
OWID_HIC		High income	2021-04-19	4	19	2021	71148675	182268	233631	1410870	2709	3276.57	58561.9	150.023	192.3	1161.28	2.23	2.697																			457656973	296207024	153313730	2060	6864407	7002181	37.67	24.38	12.62	0	5763	4098008	0.337
OWID_HIC		High income	2021-04-20	4	20	2021	71386107	237432	229571	1414441	3571	3229.57	58757.4	195.429	188.958	1164.22	2.939	2.658																			464850382	301709413	157947428	2587	7193409	6962879	38.26	24.83	13	0	5731	4273205	0.352
OWID_HIC		High income	2021-04-21	4	21	2021	71635495	249388	225266	1418234	3793	3198.86	58962.6	205.269	185.415	1167.34	3.122	2.633																			473433743	306208729	161448637	3366	8583361	7054337	38.97	25.2	13.29	0	5806	4270198	0.351
OWID_HIC		High income	2021-04-22	4	22	2021	71891121	255626	223046	1422001	3767	3183	59173	210.404	183.588	1170.44	3.101	2.62																			482039614	310834750	165016083	4124	8605871	7039019	39.68	25.58	13.58	0	5794	4214078	0.347
OWID_HIC		High income	2021-04-23	4	23	2021	72123288	232167	218066	1425374	3373	3140.71	59364.1	191.095	179.488	1173.21	2.776	2.585																			490324449	315268369	168388924	4853	8284835	7074630	40.36	25.95	13.86	0	5823	4213962	0.347
OWID_HIC		High income	2021-04-24	4	24	2021	72312396	189108	215349	1428195	2821	3129.57	59519.8	155.653	177.252	1175.54	2.322	2.576																			495390915	317913695	170572292	5071	5066466	7020717	40.78	26.17	14.04	0	5779	4175574	0.344
OWID_HIC		High income	2021-04-25	4	25	2021	72464326	151930	213988	1429921	1726	3108.57	59644.8	125.052	176.132	1176.96	1.421	2.559																			499905189	321245230	171986098	5122	4514274	7016089	41.15	26.44	14.16	0	5775	4144319	0.341
OWID_HIC		High income	2021-04-26	4	26	2021	72609402	145076	208675	1432423	2502	3079	59764.3	119.411	171.759	1179.02	2.059	2.534																			506170760	324552730	174558080	5614	6265571	6930541	41.66	26.71	14.37	0	5704	4049387	0.333
OWID_HIC		High income	2021-04-27	4	27	2021	72813595	204193	203927	1435642	3219	3028.71	59932.3	168.07	167.851	1181.67	2.65	2.493																			514170691	328871942	177944153	6457	7999931	7045758	42.32	27.07	14.65	0	5799	3880361	0.319
OWID_HIC		High income	2021-04-28	4	28	2021	73034319	220724	199832	1439165	3523	2990.14	60114	181.676	164.48	1184.57	2.9	2.461																			523173024	333669311	181702852	7787	9002333	7105612	43.06	27.46	14.96	0	5849	3922940	0.323
OWID_HIC		High income	2021-04-29	4	29	2021	73253963	219644	194692	1442625	3460	2946.29	60294.8	180.787	160.249	1187.41	2.848	2.425																			531995866	339240903	186101026	8956	8822842	7136607	43.79	27.92	15.32	0	5874	4058022	0.334
OWID_HIC		High income	2021-04-30	4	30	2021	73450291	196328	189572	1445664	3039	2898.57	60456.4	161.596	156.035	1189.91	2.501	2.386																			539854588	343483405	189345162	9994	7858722	7075734	44.44	28.27	15.58	0	5824	4030719	0.332
OWID_HIC		High income	2021-05-01	5	1	2021	73616517	166226	186303	1448204	2540	2858.43	60593.2	136.819	153.345	1192.01	2.091	2.353																			544869397	346096737	191481912	10178	5014809	7068355	44.85	28.49	15.76	0	5818	4026149	0.331
OWID_HIC		High income	2021-05-02	5	2	2021	73729234	112717	180701	1449668	1464	2821	60686	92.777	148.734	1193.21	1.205	2.322																			549060399	349061150	193253732	10256	4191002	7022173	45.19	28.73	15.91	0	5780	3973703	0.327
OWID_HIC		High income	2021-05-03	5	3	2021	73867883	138649	179783	1451906	2238	2783.29	60800.1	114.121	147.978	1195.05	1.842	2.291																			554490349	351901871	195698736	11009	5429950	6902798	45.64	28.96	16.11	0	5682	3907020	0.322
OWID_HIC		High income	2021-05-04	5	4	2021	74040872	172989	175325	1454646	2740	2714.86	60942.5	142.386	144.309	1197.31	2.255	2.235																			561907729	355494423	198972004	12201	7417380	6819577	46.25	29.26	16.38	0	5613	3803212	0.313
OWID_HIC		High income	2021-05-05	5	5	2021	74221837	180965	169645	1457594	2948	2632.71	61091.4	148.951	139.634	1199.73	2.426	2.167																			570386027	359889699	203060902	13397	8478298	6744715	46.95	29.62	16.71	0	5552	3745770	0.308
OWID_HIC		High income	2021-05-06	5	6	2021	74404697	182860	164391	1460720	3126	2585	61241.9	150.511	135.309	1202.31	2.573	2.128																			579559094	364562845	207209906	14918	9173067	6794747	47.7	30.01	17.06	0	5593	3617420	0.298
OWID_HIC		High income	2021-05-07	5	7	2021	74579484	174787	161313	1463639	2919	2567.86	61385.8	143.866	132.776	1204.71	2.403	2.114																			587691070	368614740	210977431	16006	8131976	6833783	48.37	30.34	17.37	0	5625	3590191	0.296
OWID_HIC		High income	2021-05-08	5	8	2021	74719625	140141	157587	1465955	2316	2535.86	61501.2	115.349	129.709	1206.62	1.906	2.087																			592990867	371242444	213365539	16284	5299797	6874496	48.81	30.56	17.56	0	5658	3592244	0.296
OWID_HIC		High income	2021-05-09	5	9	2021	74811162	91537	154561	1467350	1395	2526	61576.5	75.343	127.218	1207.77	1.148	2.079																			597438846	374489730	215203289	16494	4447979	6911207	49.17	30.82	17.71	0	5689	3632654	0.299
OWID_HIC		High income	2021-05-10	5	10	2021	74929056	117894	151596	1469333	1983	2489.57	61673.5	97.038	124.778	1209.4	1.632	2.049																			604692243	378343843	218402440	17556	7253397	7171699	49.77	31.14	17.98	0	5903	3777425	0.311
OWID_HIC		High income	2021-05-11	5	11	2021	75082516	153460	148806	1472044	2711	2485.43	61799.9	126.312	122.481	1211.63	2.231	2.046																			612635932	382464813	221895152	18941	7943689	7246886	50.43	31.48	18.26	0	5965	3852913	0.317
OWID_HIC		High income	2021-05-12	5	12	2021	75227067	144551	143604	1474516	2472	2417.43	61918.8	118.979	118.2	1213.66	2.035	1.99																			621027043	386850167	225600369	20300	8391111	7234431	51.12	31.84	18.57	0	5955	3851495	0.317
OWID_HIC		High income	2021-05-13	5	13	2021	75370826	143759	138018	1477219	2703	2357	62037.2	118.327	113.602	1215.89	2.225	1.94																			629384592	391320976	229292047	20687	8357549	7117928	51.8	32.21	18.87	0	5859	3822590	0.315
OWID_HIC		High income	2021-05-14	5	14	2021	75510020	139194	132934	1479431	2212	2256	62151.7	114.57	109.417	1217.71	1.821	1.857																			637408222	395728722	232747768	21683	8023630	7102450	52.46	32.57	19.16	0	5846	3873426	0.319
OWID_HIC		High income	2021-05-15	5	15	2021	75618958	108938	128476	1481190	1759	2176.43	62241.4	89.666	105.748	1219.16	1.448	1.791																			643288341	398964145	235156565	22055	5880119	7185353	52.95	32.84	19.36	0	5914	3960243	0.326
OWID_HIC		High income	2021-05-16	5	16	2021	75709109	90151	128278	1482320	1130	2138.57	62315.6	74.203	105.585	1220.09	0.93	1.76																			648606898	402584515	237302023	22200	5318557	7309722	53.39	33.14	19.53	0	6017	4013541	0.33
OWID_HIC		High income	2021-05-17	5	17	2021	75801191	92082	124591	1483972	1652	2091.29	62391.4	75.792	102.55	1221.45	1.36	1.721																			655818377	406527393	240371979	23500	7211479	7303733	53.98	33.46	19.78	0	6012	4026221	0.331
OWID_HIC		High income	2021-05-18	5	18	2021	75914739	113548	118889	1486535	2563	2070.14	62484.9	93.461	97.857	1223.56	2.11	1.704																			663982430	411027189	243741697	25231	8164053	7335214	54.65	33.83	20.06	0	6038	4080339	0.336
OWID_HIC		High income	2021-05-19	5	19	2021	76045622	130883	116936	1488746	2211	2032.86	62592.6	107.729	96.25	1225.38	1.82	1.673																			672513362	415623037	247338599	27433	8530932	7355188	55.35	34.21	20.36	0	6054	4110410	0.338
OWID_HIC		High income	2021-05-20	5	20	2021	75808389	111607	112343	1490957	2211	1962.57	62397.3	91.863	92.469	1227.2	1.82	1.615																			681921435	420638535	251492026	29494	9408073	7505263	56.13	34.62	20.7	0	6178	4188223	0.345
OWID_HIC		High income	2021-05-21	5	21	2021	75923406	115017	108889	1492973	2016	1934.57	62492	94.67	89.626	1228.86	1.659	1.592																			690318313	424891358	255277459	31214	8396878	7558584	56.82	34.97	21.01	0	6221	4166091	0.343
OWID_HIC		High income	2021-05-22	5	22	2021	76015581	92175	106495	1494506	1533	1902.29	62567.9	75.869	87.655	1230.12	1.262	1.566																			696133487	427989835	257777078	31811	5815174	7549307	57.3	35.23	21.22	0	6214	4146527	0.341
OWID_HIC		High income	2021-05-23	5	23	2021	76088794	73213	104075	1495476	970	1879.43	62628.1	60.261	85.663	1230.91	0.798	1.547																			700920062	431230231	260197399	32032	4786575	7473309	57.69	35.49	21.42	0	6151	4092245	0.337
OWID_HIC		High income	2021-05-24	5	24	2021	76165135	76341	101826	1496701	1225	1818.43	62691	62.836	83.812	1231.92	1.008	1.497																			707386804	434976159	262881500	32580	6466742	7366918	58.22	35.8	21.64	0	6064	4064109	0.335
OWID_HIC		High income	2021-05-25	5	25	2021	76252564	87429	98095	1498821	2120	1755.14	62762.9	71.962	80.741	1233.67	1.745	1.445																			714869377	438916896	266063863	34567	7482573	7269564	58.84	36.13	21.9	0	5984	3984244	0.328
OWID_HIC		High income	2021-05-26	5	26	2021	76351248	98684	93495.1	1501173	2352	1775.29	62844.1	81.226	76.955	1235.6	1.936	1.461																			723502365	443442141	269842782	36537	8632988	7284143	59.55	36.5	22.21	0	5996	3974158	0.327
OWID_HIC		High income	2021-05-27	5	27	2021	76461910	110662	93360.1	1503866	2693	1844.14	62935.2	91.085	76.844	1237.82	2.217	1.518																			732471291	448468078	273683444	38469	8968926	7221408	60.29	36.91	22.53	0	5944	3975649	0.327
OWID_HIC		High income	2021-05-28	5	28	2021	76557897	95987	90641.6	1505537	1671	1794.86	63014.2	79.006	74.606	1239.2	1.375	1.477																			740724496	453019650	277229981	40174	8253205	7200883	60.97	37.29	22.82	0	5927	4018327	0.331
OWID_HIC		High income	2021-05-29	5	29	2021	76635551	77654	88567.1	1506749	1212	1749	63078.2	63.916	72.899	1240.19	0.998	1.44																			746080665	455952937	279482845	40707	5356169	7135311	61.41	37.53	23	0	5873	3994729	0.329
OWID_HIC		High income	2021-05-30	5	30	2021	76696672	61121	86839.7	1507498	749	1717.43	63128.5	50.308	71.477	1240.81	0.616	1.414																			750952675	458970499	282191856	40860	4872010	7147516	61.81	37.78	23.23	0	5883	3962895	0.326
OWID_HIC		High income	2021-05-31	5	31	2021	76753259	56587	84017.7	1508617	1119	1702.29	63175	46.576	69.154	1241.73	0.921	1.401																			757255692	462616410	284729940	42150	6303017	7124127	62.33	38.08	23.44	0	5864	3948607	0.325
OWID_HIC		High income	2021-06-01	6	1	2021	76832683	79424	82874.1	1510293	1676	1638.86	63240.4	65.373	68.213	1243.11	1.38	1.349																			765732761	467312536	288424155	44006	8477069	7266198	63.03	38.46	23.74	0	5981	4056520	0.334
OWID_HIC		High income	2021-06-02	6	2	2021	76905799	73116	79221.6	1511855	1562	1526	63300.6	60.181	65.207	1244.4	1.286	1.256																			775021085	472485564	292373301	45778	9288324	7359817	63.79	38.89	24.07	0	6058	4149060	0.342
OWID_HIC		High income	2021-06-03	6	3	2021	77003310	97511	77342.9	1513545	1690	1382.71	63380.8	80.261	63.66	1245.79	1.391	1.138																			783384122	477061860	295948381	47376	8363037	7273262	64.48	39.27	24.36	0	5987	4084826	0.336
OWID_HIC		High income	2021-06-04	6	4	2021	77080788	77478	74698.7	1515050	1505	1359	63444.6	63.772	61.484	1247.03	1.239	1.119																			791458638	481532459	299593348	48896	8074516	7247735	65.14	39.63	24.66	0	5966	4073258	0.335
OWID_HIC		High income	2021-06-05	6	5	2021	77146628	65840	73011	1516397	1347	1378.29	63498.8	54.192	60.095	1248.13	1.109	1.134																			797758633	484775245	302450067	49492	6299995	7382567	65.66	39.9	24.89	0	6077	4117473	0.339
OWID_HIC		High income	2021-06-06	6	6	2021	77199014	52386	71763.1	1517137	740	1377	63541.9	43.119	59.068	1248.74	0.609	1.133																			803967180	488645283	306134140	49701	6208547	7573501	66.17	40.22	25.2	0	6234	4239255	0.349
OWID_HIC		High income	2021-06-07	6	7	2021	77260468	61454	72458.4	1518227	1090	1372.86	63592.5	50.582	59.64	1249.64	0.897	1.13																			812314390	493564422	309770710	50986	8347210	7865528	66.86	40.62	25.5	0	6474	4421145	0.364
OWID_HIC		High income	2021-06-08	6	8	2021	77325976	65508	70470.4	1519512	1285	1317	63646.4	53.919	58.004	1250.7	1.058	1.084																			821272876	498358927	313885920	52572	8958486	7934302	67.6	41.02	25.84	0	6531	4435199	0.365
OWID_HIC		High income	2021-06-09	6	9	2021	77399974	73998	70596.4	1520812	1300	1279.57	63707.3	60.907	58.107	1251.77	1.07	1.053																			831071482	503292361	318528724	54157	9798606	8007200	68.4	41.43	26.22	0	6591	4400971	0.362
OWID_HIC		High income	2021-06-10	6	10	2021	77474935	74961	67375	1522263	1451	1245.43	63769	61.7	55.456	1252.96	1.194	1.025																			840914535	508361753	323407740	55701	9843053	8218630	69.22	41.84	26.62	0	6765	4471413	0.368
OWID_HIC		High income	2021-06-11	6	11	2021	77553058	78123	67467.1	1523626	1363	1225.14	63833.3	64.302	55.532	1254.09	1.122	1.008																			849884932	512943416	327780601	56996	8970397	8346613	69.95	42.22	26.98	0	6870	4487280	0.369
OWID_HIC		High income	2021-06-12	6	12	2021	77603418	50360	65255.7	1524447	821	1150	63874.8	41.451	53.711	1254.76	0.676	0.947																			856211390	516094827	330693570	57458	6326458	8350394	70.47	42.48	27.22	0	6873	4474226	0.368
OWID_HIC		High income	2021-06-13	6	13	2021	77648728	45310	64244.9	1525023	576	1126.57	63912.1	37.294	52.879	1255.23	0.474	0.927																			862719818	520200012	334643005	57652	6508428	8393234	71.01	42.82	27.54	0	6908	4507818	0.371
OWID_HIC		High income	2021-06-14	6	14	2021	77702757	54029	63184.1	1525804	781	1082.43	63956.6	44.471	52.006	1255.88	0.643	0.891																			871008508	524242264	338897079	58923	8288690	8384874	71.69	43.15	27.89	0	6902	4382549	0.361
OWID_HIC		High income	2021-06-15	6	15	2021	77756100	53343	61446.3	1526915	1111	1057.57	64000.5	43.906	50.576	1256.79	0.914	0.87																			879935398	528648045	343323862	60298	8926890	8380360	72.43	43.51	28.26	0	6898	4327017	0.356
OWID_HIC		High income	2021-06-16	6	16	2021	77812525	56425	58935.9	1528008	1093	1028	64046.9	46.443	48.51	1257.69	0.9	0.846																			889909384	533130404	348738041	61587	9973986	8405415	73.25	43.88	28.7	0.01	6918	4262578	0.351
OWID_HIC		High income	2021-06-17	6	17	2021	77868881	56356	56278	1529106	1098	977.571	64093.3	46.386	46.322	1258.6	0.904	0.805																			899208040	537295020	353577824	62868	9298656	8327644	74.01	44.22	29.1	0.01	6854	4133324	0.34
OWID_HIC		High income	2021-06-18	6	18	2021	77933522	64641	54352	1530390	1284	966.286	64146.5	53.206	44.737	1259.65	1.057	0.795																			907655389	541125953	357925710	64060	8447349	8252922	74.71	44.54	29.46	0.01	6793	4026077	0.331
OWID_HIC		High income	2021-06-19	6	19	2021	77979044	45522	53660.9	1531059	669	944.571	64184	37.469	44.168	1260.2	0.551	0.777																			913550635	543760484	360767477	64515	5895246	8191321	75.19	44.76	29.69	0.01	6742	3952237	0.325
OWID_HIC		High income	2021-06-20	6	20	2021	78019980	40936	53036	1531551	492	932.571	64217.7	33.694	43.654	1260.61	0.405	0.768																			919863499	547389891	364705387	64642	6312864	8163383	75.71	45.06	30.02	0.01	6719	3884268	0.32
OWID_HIC		High income	2021-06-21	6	21	2021	78072004	52024	52749.6	1532400	849	942.286	64260.5	42.821	43.418	1261.31	0.699	0.776																			926738664	550976198	368357518	65516	6875165	7961451	76.28	45.35	30.32	0.01	6553	3819133	0.314
OWID_HIC		High income	2021-06-22	6	22	2021	78126954	54950	52979.1	1533372	972	922.429	64305.7	45.229	43.607	1262.11	0.8	0.759																			935290177	554409941	373399892	66658	8551513	7907826	76.98	45.63	30.73	0.01	6509	3680271	0.303
OWID_HIC		High income	2021-06-23	6	23	2021	78186954	60000	53489.9	1534308	936	900	64355.1	49.386	44.027	1262.88	0.77	0.741																			944291044	558072320	378563306	67759	9000867	7768809	77.72	45.93	31.16	0.01	6394	3563131	0.293
OWID_HIC		High income	2021-06-24	6	24	2021	78247171	60217	54041.4	1535113	805	858.143	64404.7	49.564	44.481	1263.54	0.663	0.706																			952620240	561582452	383254329	68984	8329196	7630314	78.41	46.22	31.55	0.01	6280	3469633	0.286
OWID_HIC		High income	2021-06-25	6	25	2021	78316934	69763	54773.1	1536263	1150	839	64462.1	57.421	45.083	1264.49	0.947	0.691																			960126817	564644420	387454626	70238	7506577	7495918	79.03	46.48	31.89	0.01	6170	3359781	0.277
OWID_HIC		High income	2021-06-26	6	26	2021	78367177	50243	55447.6	1536834	571	825	64503.4	41.355	45.638	1264.96	0.47	0.679																			966420019	567002244	391046628	70774	6293202	7552769	79.55	46.67	32.19	0.01	6217	3320251	0.273
OWID_HIC		High income	2021-06-27	6	27	2021	78411369	44192	55912.7	1537351	517	828.571	64539.8	36.374	46.021	1265.38	0.426	0.682																			972686652	586380958	396720198	70964	6266633	7546165	80.06	48.26	32.65	0.01	6211	5570152	0.458
OWID_HIC		High income	2021-06-28	6	28	2021	78480424	69055	58345.7	1538016	665	802.286	64596.7	56.839	48.024	1265.93	0.547	0.66																			980422183	589556352	401197353	71958	7735531	7669074	80.7	48.53	33.02	0.01	6312	5511451	0.454
OWID_HIC		High income	2021-06-29	6	29	2021	78541741	61317	59255.3	1538872	856	785.714	64647.1	50.47	48.773	1266.63	0.705	0.647																			988788992	592792969	406220346	74111	8366809	7642688	81.39	48.79	33.44	0.01	6291	5483290	0.451
OWID_HIC		High income	2021-06-30	6	30	2021	78617299	75558	61477.9	1539650	778	763.143	64709.3	62.191	50.602	1267.27	0.64	0.628																			997380572	596157846	411209906	76210	8591580	7584218	82.09	49.07	33.85	0.01	6243	5440789	0.448
OWID_HIC		High income	2021-07-01	7	1	2021	78699616	82317	64635	1540364	714	750.143	64777.1	67.755	53.201	1267.86	0.588	0.617																			1005285787	599332214	415853144	78620	7905215	7523650	82.74	49.33	34.23	0.01	6193	5392823	0.444
OWID_HIC		High income	2021-07-02	7	2	2021	78794760	95144	68260.9	1541356	992	727.571	64855.4	78.312	56.185	1268.68	0.817	0.599																			1012643351	602158455	420207290	80872	7357564	7502362	83.35	49.56	34.59	0.01	6175	5359148	0.441
OWID_HIC		High income	2021-07-03	7	3	2021	78848578	53818	68771.6	1541807	451	710.429	64899.7	44.297	56.605	1269.05	0.371	0.585																			1018547571	604922303	424094086	81884	5904220	7446793	83.84	49.79	34.91	0.01	6129	5417151	0.446
OWID_HIC		High income	2021-07-04	7	4	2021	78902563	53985	70170.6	1542259	452	701.143	64944.1	44.435	57.757	1269.42	0.372	0.577																			1024677231	608806603	428145188	82217	6129660	7427226	84.34	50.11	35.24	0.01	6113	3203664	0.264
OWID_HIC		High income	2021-07-05	7	5	2021	78994887	92324	73494.7	1542824	565	686.857	65020.1	75.991	60.493	1269.89	0.465	0.565																			1032819015	614599877	435170465	84554	8141784	7485262	85.01	50.59	35.82	0.01	6161	3577646	0.294
OWID_HIC		High income	2021-07-06	7	6	2021	79091286	96399	78506.4	1543543	719	667.286	65099.4	79.345	64.618	1270.48	0.592	0.549																			1040539059	617710720	439795106	87078	7720044	7392867	85.65	50.84	36.2	0.01	6085	3559679	0.293
OWID_HIC		High income	2021-07-07	7	7	2021	79198071	106785	82967.4	1544212	669	651.714	65187.3	87.894	68.29	1271.03	0.551	0.536																			1048979999	621114750	444933907	89240	8440940	7371347	86.34	51.12	36.62	0.01	6067	3565272	0.293
OWID_HIC		High income	2021-07-08	7	8	2021	79305143	107072	86503.9	1544994	782	661.429	65275.5	88.13	71.201	1271.67	0.644	0.544																			1057188710	624275377	449852065	91649	8208711	7414703	87.02	51.38	37.03	0.01	6103	3563309	0.293
OWID_HIC		High income	2021-07-09	7	9	2021	79448072	142929	93330.3	1545851	857	642.143	65393.1	117.644	76.819	1272.38	0.705	0.529																			1064716242	627204274	454352563	94031	7527532	7438984	87.64	51.62	37.4	0.01	6123	3577974	0.295
OWID_HIC		High income	2021-07-10	7	10	2021	79527099	79027	96931.6	1546252	401	635	65458.2	65.047	79.784	1272.71	0.33	0.523																			1069887041	629166861	457431753	95132	5170799	7334210	88.06	51.79	37.65	0.01	6037	3463508	0.285
OWID_HIC		High income	2021-07-11	7	11	2021	79606486	79387	100560	1546648	396	627	65523.5	65.343	82.771	1273.03	0.326	0.516																			1076018746	632571791	461636100	95471	6131705	7334502	88.57	52.07	38	0.01	6037	3395027	0.279
OWID_HIC		High income	2021-07-12	7	12	2021	79743789	137303	106986	1547202	554	625.429	65636.5	113.013	88.059	1273.49	0.456	0.515																			1084118217	635874577	466596483	97364	8099471	7328457	89.23	52.34	38.41	0.01	6032	3039243	0.25
OWID_HIC		High income	2021-07-13	7	13	2021	79894994	151205	114815	1547944	742	628.714	65761	124.456	94.504	1274.1	0.611	0.517																			1092172064	639025033	471453806	99637	8053847	7376144	89.9	52.6	38.81	0.01	6071	3044902	0.251
OWID_HIC		High income	2021-07-14	7	14	2021	80041543	146549	120496	1548574	630	623.143	65881.6	120.623	99.179	1274.62	0.519	0.513																			1100416523	642224057	476363230	100749	8244459	7348075	90.57	52.86	39.21	0.01	6048	3015615	0.248
OWID_HIC		High income	2021-07-15	7	15	2021	80202688	161145	128221	1549361	787	623.857	66014.2	132.637	105.538	1275.27	0.648	0.513																			1108636867	645563460	481517411	1947003	8220344	7349737	91.25	53.14	39.63	0.16	6050	3041155	0.25
OWID_HIC		High income	2021-07-16	7	16	2021	80416961	214273	138413	1550095	734	606.286	66190.6	176.367	113.926	1275.87	0.604	0.499																			1116061029	648380249	486052436	1978988	7424162	7334970	91.86	53.37	40.01	0.16	6037	3025139	0.249
OWID_HIC		High income	2021-07-17	7	17	2021	80535147	118186	144007	1550448	353	599.429	66287.9	97.278	118.531	1276.16	0.291	0.493																			1121684136	650308939	489610448	1979950	5623107	7399585	92.32	53.53	40.3	0.16	6091	3020297	0.249
OWID_HIC		High income	2021-07-18	7	18	2021	80650220	115073	149105	1550845	397	599.571	66382.6	94.716	122.727	1276.49	0.327	0.494																			1127543731	652922192	494003296	2055718	5859595	7360712	92.81	53.74	40.66	0.17	6059	2907200	0.239
OWID_HIC		High income	2021-07-19	7	19	2021	80845714	195494	157418	1551270	425	581.143	66543.5	160.91	129.569	1276.84	0.35	0.478																			1134080614	655394583	498265212	2074714	6536883	7137485	93.35	53.95	41.01	0.17	5875	2788572	0.23
OWID_HIC		High income	2021-07-20	7	20	2021	81019366	173652	160625	1551904	634	565.714	66686.4	142.932	132.209	1277.36	0.522	0.466																			1141453719	658316015	502607500	2106672	7373105	7040236	93.95	54.19	41.37	0.17	5795	2755855	0.227
OWID_HIC		High income	2021-07-21	7	21	2021	81207928	188562	166626	1552591	687	573.857	66841.6	155.204	137.149	1277.93	0.565	0.472																			1148959659	661235911	507184808	2108674	7505940	6934734	94.57	54.43	41.75	0.17	5708	2715979	0.224
OWID_HIC		High income	2021-07-22	7	22	2021	81400189	192261	171072	1553379	788	574	66999.9	158.249	140.808	1278.58	0.649	0.472																			1155893768	663909040	511457329	2110937	6934109	6750986	95.14	54.65	42.1	0.17	5557	2620797	0.216
OWID_HIC		High income	2021-07-23	7	23	2021	81647247	247058	175755	1554272	893	596.714	67203.2	203.352	144.663	1279.31	0.735	0.491																			1161932983	666383486	515117212	2113109	6039215	6553136	95.64	54.85	42.4	0.17	5394	2571891	0.212
OWID_HIC		High income	2021-07-24	7	24	2021	81767526	120279	176054	1554726	454	611.143	67302.2	99.001	144.909	1279.68	0.374	0.503																			1166424262	667952236	518124620	2114267	4491279	6391447	96.01	54.98	42.65	0.17	5261	2520471	0.207
OWID_HIC		High income	2021-07-25	7	25	2021	81875135	107609	174988	1555249	523	629.143	67390.8	88.572	144.031	1280.11	0.43	0.518																			1171857756	670310084	522118482	2114883	5433494	6330575	96.45	55.17	42.98	0.17	5211	2483985	0.204
OWID_HIC		High income	2021-07-26	7	26	2021	82092602	217467	178127	1555897	648	661	67569.8	178.995	146.615	1280.65	0.533	0.544																			1179534465	673465764	526317518	2117201	7676709	6493407	97.09	55.43	43.32	0.17	5345	2581597	0.212
OWID_HIC		High income	2021-07-27	7	27	2021	82282731	190129	180481	1556758	861	693.429	67726.3	156.494	148.552	1281.36	0.709	0.571																			1186794104	676679603	530536823	2119882	7259639	6477198	97.68	55.7	43.67	0.17	5331	2623370	0.216
OWID_HIC		High income	2021-07-28	7	28	2021	82482631	199900	182100	1557689	931	728.286	67890.8	164.536	149.886	1282.12	0.766	0.599																			1194555178	680064328	534827337	2122685	7761074	6513646	98.32	55.98	44.02	0.17	5361	2689774	0.221
OWID_HIC		High income	2021-07-29	7	29	2021	82694640	212009	184922	1558333	644	707.714	68065.3	174.503	152.208	1282.65	0.53	0.583																			1201876342	683393607	538878898	2125633	7321164	6568939	98.93	56.25	44.35	0.17	5407	2783510	0.229
OWID_HIC		High income	2021-07-30	7	30	2021	83009653	315013	194629	1559628	1295	765.143	68324.6	259.285	160.198	1283.72	1.066	0.63																			1208571920	686578806	542468576	2132463	6695578	6662705	99.48	56.51	44.65	0.18	5484	2885046	0.237
OWID_HIC		High income	2021-07-31	7	31	2021	83139994	130341	196067	1560144	516	774	68431.9	107.283	161.381	1284.14	0.425	0.637																			1213381178	688702367	545205955	2140151	4809258	6708131	99.87	56.69	44.88	0.18	5521	2964304	0.244
OWID_HIC		High income	2021-08-01	8	1	2021	83264865	124871	198533	1560653	509	772	68534.7	102.78	163.411	1284.56	0.419	0.635																			1217948452	690927403	548399683	2171864	4567274	6584385	100.25	56.87	45.14	0.18	5420	2945331	0.242
OWID_HIC		High income	2021-08-02	8	2	2021	83511242	246377	202663	1561486	833	798.429	68737.5	202.791	166.81	1285.25	0.686	0.657																			1224533456	693977109	551543743	2232541	6585004	6428427	100.79	57.12	45.4	0.18	5291	2930192	0.241
OWID_HIC		High income	2021-08-03	8	3	2021	83730570	219328	206834	1562615	1129	836.714	68918	180.527	170.244	1286.18	0.929	0.689																			1230886474	696950248	555091527	2313926	6353018	6298910	101.31	57.37	45.69	0.19	5185	2895806	0.238
OWID_HIC		High income	2021-08-04	8	4	2021	83962525	231955	211413	1563620	1005	847.286	69108.9	190.92	174.013	1287	0.827	0.697																			1242807671	704402376	559585892	2397011	11921197	6893213	102.29	57.98	46.06	0.2	5674	3476864	0.286
OWID_HIC		High income	2021-08-05	8	5	2021	84209825	247300	216455	1564676	1056	906.143	69312.5	203.551	178.162	1287.87	0.869	0.746																			1249843359	707649084	563420611	2487881	7035688	6852431	102.87	58.25	46.37	0.2	5640	3465068	0.285
OWID_HIC		High income	2021-08-06	8	6	2021	84605179	395354	227932	1566382	1706	964.857	69637.9	325.413	187.609	1289.28	1.404	0.794																			1254813862	710023253	566023609	2535382	4970503	6605992	103.28	58.44	46.59	0.21	5437	3349207	0.276
OWID_HIC		High income	2021-08-07	8	7	2021	84758814	153635	231260	1566984	602	977.143	69764.3	126.456	190.348	1289.77	0.496	0.804																			1258116627	711547411	567852303	2564569	3302765	6390778	103.55	58.57	46.74	0.21	5260	3263578	0.269
OWID_HIC		High income	2021-08-08	8	8	2021	84879906	121092	230720	1567381	397	961.143	69864	99.67	189.904	1290.1	0.327	0.791																			1261449698	713006805	570549294	2645359	3333071	6214464	103.83	58.69	46.96	0.22	5115	3154200	0.26
OWID_HIC		High income	2021-08-09	8	9	2021	85184217	304311	238996	1568405	1024	988.429	70114.5	250.476	196.716	1290.94	0.843	0.814																			1270891791	717355578	575207919	2724018	9442093	6622619	104.61	59.05	47.34	0.22	5451	3339781	0.275
OWID_HIC		High income	2021-08-10	8	10	2021	85426898	242681	242333	1569809	1404	1027.71	70314.2	199.749	199.462	1292.1	1.156	0.846																			1278741399	720682326	579749704	2801991	7849608	6836418	105.25	59.32	47.72	0.23	5627	3390297	0.279
OWID_HIC		High income	2021-08-11	8	11	2021	85729999	303101	252496	1571092	1283	1067.43	70563.7	249.48	207.828	1293.15	1.056	0.879																			1286024956	723860098	583541370	2937345	7283557	6173898	105.85	59.58	48.03	0.24	5082	2779675	0.229
OWID_HIC		High income	2021-08-12	8	12	2021	86022259	292260	258919	1572647	1555	1138.71	70804.3	240.557	213.114	1294.43	1.28	0.937																			1293058368	726814935	587650537	3091152	7033412	6173573	106.43	59.82	48.37	0.25	5081	2737979	0.225
OWID_HIC		High income	2021-08-13	8	13	2021	86402390	380131	256744	1574268	1621	1126.57	71117.2	312.883	211.324	1295.77	1.334	0.927																			1297975949	728800562	590490385	3250994	4917581	6166012	106.84	59.99	48.6	0.27	5075	2682473	0.221
OWID_HIC		High income	2021-08-14	8	14	2021	86565835	163445	258146	1574878	610	1127.71	71251.7	134.53	212.478	1296.27	0.502	0.928																			1301360494	730112608	592252302	3335509	3384545	6177695	107.11	60.1	48.75	0.27	5085	2652171	0.218
OWID_HIC		High income	2021-08-15	8	15	2021	86707005	141170	261014	1575395	517	1144.86	71367.9	116.196	214.839	1296.7	0.426	0.942																			1306434809	732525249	595566596	3465609	5074315	6426444	107.53	60.29	49.02	0.29	5290	2788349	0.23
OWID_HIC		High income	2021-08-16	8	16	2021	87058631	351626	267773	1576995	1600	1227.14	71657.3	289.421	220.402	1298.01	1.317	1.01																			1313483133	735624428	599003634	3822623	7048324	6084477	108.11	60.55	49.3	0.31	5008	2609836	0.215
OWID_HIC		High income	2021-08-17	8	17	2021	87348387	289756	274498	1578739	1744	1275.71	71895.8	238.496	225.938	1299.45	1.435	1.05																			1321688478	739015835	603517704	4226318	8205345	6135297	108.79	60.83	49.68	0.35	5050	2619073	0.216
OWID_HIC		High income	2021-08-18	8	18	2021	87662732	314345	276105	1580641	1902	1364.14	72154.5	258.735	227.26	1301.01	1.566	1.123																			1328675757	742058957	607165540	4563270	6987279	6092972	109.36	61.08	49.98	0.38	5015	2599837	0.214
OWID_HIC		High income	2021-08-19	8	19	2021	87977695	314963	279348	1583160	2519	1501.86	72413.8	259.244	229.929	1303.09	2.073	1.236																			1335233938	744915494	610906894	4881698	6558181	6025081	109.9	61.31	50.28	0.4	4959	2585794	0.213
OWID_HIC		High income	2021-08-20	8	20	2021	88378054	400359	282238	1585259	2099	1570.14	72743.3	329.533	232.308	1304.82	1.728	1.292																			1340456718	747287666	613603463	5178177	5222780	6068681	110.33	61.51	50.51	0.43	4995	2641015	0.217
OWID_HIC		High income	2021-08-21	8	21	2021	88570415	192361	286369	1586265	1006	1626.71	72901.6	158.331	235.708	1305.64	0.828	1.339																			1343656388	748761441	615234737	5298601	3199670	6042271	110.6	61.63	50.64	0.44	4973	2664119	0.219
OWID_HIC		High income	2021-08-22	8	22	2021	88715409	144994	286915	1586855	590	1637.14	73021	119.343	236.157	1306.13	0.486	1.348																			1349559389	751447463	618719647	5435004	5903001	6160654	111.08	61.85	50.93	0.45	5071	2703173	0.222
OWID_HIC		High income	2021-08-23	8	23	2021	89087914	372505	289898	1589019	2164	1717.71	73327.6	306.606	238.613	1307.91	1.781	1.414																			1355622908	753824264	622134263	5731132	6063519	6019968	111.58	62.05	51.21	0.47	4955	2599977	0.214
OWID_HIC		High income	2021-08-24	8	24	2021	89402792	314878	293486	1591332	2313	1799	73586.8	259.174	241.566	1309.81	1.904	1.481																			1365163964	757676520	627581407	6037839	9541056	6210784	112.37	62.36	51.66	0.5	5112	2665812	0.219
OWID_HIC		High income	2021-08-25	8	25	2021	89730860	328068	295447	1593700	2368	1865.57	73856.8	270.03	243.18	1311.76	1.949	1.536																			1370695352	759947533	630653498	6357212	5531388	6002799	112.82	62.55	51.91	0.52	4941	2555511	0.21
OWID_HIC		High income	2021-08-26	8	26	2021	90069785	338925	298870	1596725	3025	1937.86	74135.8	278.967	245.998	1314.25	2.49	1.595																			1378786378	763577316	634879401	6719897	8091026	6221777	113.49	62.85	52.26	0.55	5121	2665975	0.219
OWID_HIC		High income	2021-08-27	8	27	2021	90437619	367834	294224	1599151	2426	1984.57	74438.5	302.761	242.173	1316.25	1.997	1.633																			1384130011	765876875	637669934	7018417	5343633	6239042	113.93	63.04	52.49	0.58	5135	2655601	0.219
OWID_HIC		High income	2021-08-28	8	28	2021	90640688	203069	295753	1600258	1107	1999	74605.7	167.145	243.432	1317.16	0.911	1.645																			1387406925	767229738	639523106	7123355	3276914	6250077	114.2	63.15	52.64	0.59	5144	2638328	0.217
OWID_HIC		High income	2021-08-29	8	29	2021	90788065	147377	296094	1600928	670	2010.43	74727	121.305	243.713	1317.71	0.551	1.655																			1393705100	769968411	643261738	7239648	6298175	6306530	114.71	63.38	52.95	0.6	5191	2645850	0.218
OWID_HIC		High income	2021-08-30	8	30	2021	91168170	380105	297179	1603410	2482	2055.86	75039.8	312.862	244.606	1319.76	2.043	1.692																			1400511217	772707232	646774322	7596391	6806117	6412616	115.28	63.6	53.24	0.63	5278	2697567	0.222
OWID_HIC		High income	2021-08-31	8	31	2021	91461343	293173	294079	1605585	2175	2036.14	75281.1	241.309	242.054	1321.55	1.79	1.676																			1407828593	775542034	650942449	8285241	7317376	6094947	115.88	63.83	53.58	0.68	5017	2552216	0.21
OWID_HIC		High income	2021-09-01	9	1	2021	91832793	371450	300276	1608530	2945	2118.57	75586.9	305.738	247.155	1323.97	2.424	1.744																			1413886046	778018502	654398894	8737268	6057453	6170099	116.38	64.04	53.86	0.72	5079	2581567	0.212
OWID_HIC		High income	2021-09-02	9	2	2021	92155246	322453	297923	1612416	3886	2241.57	75852.3	265.409	245.218	1327.17	3.199	1.845																			1419465950	780120585	657586352	9196856	5579904	5811367	116.84	64.21	54.13	0.76	4783	2363324	0.195
OWID_HIC		High income	2021-09-03	9	3	2021	92521508	366262	297698	1615118	2702	2281	76153.8	301.468	245.033	1329.39	2.224	1.877																			1424098688	781932206	660138497	9542193	4632738	5709811	117.22	64.36	54.34	0.79	4700	2293619	0.189
OWID_HIC		High income	2021-09-04	9	4	2021	92704004	182496	294759	1616235	1117	2282.43	76304	150.211	242.614	1330.31	0.919	1.879																			1426748702	782985018	661643811	9642816	2650014	5620254	117.43	64.45	54.46	0.79	4626	2250754	0.185
OWID_HIC		High income	2021-09-05	9	5	2021	92848889	144885	294403	1617088	853	2308.57	76423.2	119.254	242.321	1331.01	0.702	1.9																			1429766863	784101115	663932632	9776654	3018161	5151680	117.68	64.54	54.65	0.8	4240	2018958	0.166
OWID_HIC		High income	2021-09-06	9	6	2021	93021600	172711	264776	1618374	1286	2137.71	76565.4	142.157	217.935	1332.07	1.058	1.76																			1436370964	787377948	667047132	9978135	6604101	5122821	118.23	64.81	54.9	0.82	4217	2095817	0.173
OWID_HIC		High income	2021-09-07	9	7	2021	93431177	409577	281405	1621389	3015	2257.71	76902.5	337.12	231.622	1334.55	2.482	1.858																			1444449412	791350014	670947275	10308377	8078448	5231546	118.89	65.14	55.23	0.85	4306	2258283	0.186
OWID_HIC		High income	2021-09-08	9	8	2021	93747956	316779	273595	1624585	3196	2293.57	77163.2	260.738	225.194	1337.18	2.631	1.888																			1449832603	793725433	673678445	10654253	5383191	5135222	119.33	65.33	55.45	0.88	4227	2243847	0.185
OWID_HIC		High income	2021-09-09	9	9	2021	94051103	303147	270837	1628741	4156	2332.14	77412.8	249.518	222.924	1340.61	3.421	1.92																			1455513550	796308613	676390599	11143525	5680947	5149657	119.8	65.54	55.67	0.92	4239	2312575	0.19
OWID_HIC		High income	2021-09-10	9	10	2021	94393502	342399	267428	1631915	3174	2399.57	77694.6	281.826	220.118	1343.22	2.612	1.975																			1460278257	798539561	678611031	11528527	4764707	5168510	120.19	65.73	55.86	0.95	4254	2372479	0.195
OWID_HIC		High income	2021-09-11	9	11	2021	94559349	165847	265049	1633194	1279	2422.71	77831.1	136.507	218.16	1344.27	1.053	1.994																			1463052283	799752327	680137371	11618615	2774026	5186226	120.42	65.83	55.98	0.96	4269	2395330	0.197
OWID_HIC		High income	2021-09-12	9	12	2021	94681632	122283	261820	1633876	682	2398.29	77931.7	100.65	215.502	1344.83	0.561	1.974																			1468439044	802144464	683166261	11791644	5386761	5524597	120.87	66.02	56.23	0.97	4547	2577621	0.212
OWID_HIC		High income	2021-09-13	9	13	2021	95038601	356969	288143	1636782	2906	2629.71	78225.6	293.819	237.168	1347.22	2.392	2.164																			1474593649	804969502	686143446	12110657	6154605	5460384	121.37	66.26	56.48	1	4494	2513079	0.207
OWID_HIC		High income	2021-09-14	9	14	2021	95295232	256631	266294	1639733	2951	2620.57	78436.8	211.231	219.184	1349.65	2.429	2.157																			1480362697	807739584	688885625	12463315	5769048	5130469	121.85	66.48	56.7	1.03	4223	2341367	0.193
OWID_HIC		High income	2021-09-15	9	15	2021	95568151	272919	260028	1643333	3600	2678.29	78661.4	224.638	214.027	1352.62	2.963	2.204																			1485640039	809912258	691720763	12783698	5277342	5115348	122.28	66.66	56.94	1.05	4210	2312404	0.19
OWID_HIC		High income	2021-09-16	9	16	2021	95836453	268302	255050	1647582	4249	2691.57	78882.3	220.837	209.93	1356.11	3.497	2.215																			1490684804	812061368	694386543	13094676	5044765	5024465	122.7	66.84	57.15	1.08	4136	2250394	0.185
OWID_HIC		High income	2021-09-17	9	17	2021	96148432	311979	250704	1650846	3264	2704.43	79139.1	256.788	206.353	1358.8	2.687	2.226																			1494930227	813869653	696524810	13430370	4245423	4950281	123.05	66.99	57.33	1.11	4075	2190013	0.18
OWID_HIC		High income	2021-09-18	9	18	2021	96297269	148837	248274	1652325	1479	2733	79261.6	122.507	204.353	1360.02	1.217	2.25																			1497466142	814990223	697814281	13551050	2535915	4916266	123.26	67.08	57.44	1.12	4047	2176842	0.179
OWID_HIC		High income	2021-09-19	9	19	2021	96412800	115531	247310	1652994	669	2731.14	79356.7	95.093	203.559	1360.57	0.551	2.248																			1499461934	815717427	699218296	13664327	1995792	4431841	123.42	67.14	57.55	1.12	3648	1938995	0.16
OWID_HIC		High income	2021-09-20	9	20	2021	96704020	291220	237917	1656003	3009	2745.86	79596.4	239.701	195.828	1363.04	2.477	2.26																			1505868549	818427983	702582737	13972241	6406615	4467843	123.95	67.36	57.83	1.15	3677	1922640	0.158
OWID_HIC		High income	2021-09-21	9	21	2021	96921048	217028	232259	1659293	3290	2794.29	79775	178.634	191.171	1365.75	2.708	2.3																			1510824370	820488635	705172959	14320508	4955821	4351668	124.35	67.53	58.04	1.18	3582	1821293	0.15
OWID_HIC		High income	2021-09-22	9	22	2021	97158375	237327	227175	1663060	3767	2818.14	79970.3	195.342	186.986	1368.85	3.101	2.32																			1514003472	821665928	706763542	14759054	3179102	4051919	124.62	67.63	58.17	1.21	3335	1679096	0.138
OWID_HIC		High income	2021-09-23	9	23	2021	97391902	233527	222207	1667166	4106	2797.71	80162.5	192.214	182.897	1372.23	3.38	2.303																			1519499588	824076220	709479908	15196027	5496116	4116398	125.07	67.83	58.4	1.25	3388	1716407	0.141
OWID_HIC		High income	2021-09-24	9	24	2021	97666839	274937	216915	1670378	3212	2790.29	80388.8	226.299	178.541	1374.88	2.644	2.297																			1523771694	825911865	711395369	15758545	4272106	4120210	125.42	67.98	58.55	1.3	3391	1720316	0.142
OWID_HIC		High income	2021-09-25	9	25	2021	97797918	131079	214378	1671595	1217	2752.86	80496.7	107.89	176.453	1375.88	1.002	2.266																			1526246442	826886597	712618472	16067729	2474748	4111471	125.62	68.06	58.66	1.32	3384	1699482	0.14
OWID_HIC		High income	2021-09-26	9	26	2021	97920749	122831	215421	1672447	852	2779	80597.8	101.101	177.312	1376.58	0.701	2.287																			1531437514	828944606	715686741	16335216	5191072	4567940	126.05	68.23	58.91	1.34	3760	1889597	0.156
OWID_HIC		High income	2021-09-27	9	27	2021	98185269	264520	211607	1675479	3032	2782.29	80815.6	217.724	174.172	1379.07	2.496	2.29																			1537357262	831256284	718494936	17091554	5919748	4498388	126.54	68.42	59.14	1.41	3703	1832614	0.151
OWID_HIC		High income	2021-09-28	9	28	2021	98393669	208400	210374	1678866	3387	2796.14	80987.1	171.532	173.158	1381.86	2.788	2.301																			1546429962	833511545	721650061	18119373	9072700	5086513	127.29	68.61	59.4	1.49	4187	1860416	0.153
OWID_HIC		High income	2021-09-29	9	29	2021	98622194	228525	209117	1682309	3443	2749.86	81175.2	188.097	172.123	1384.7	2.834	2.263																			1551903705	835540955	724200896	19019350	5473743	5414319	127.74	68.77	59.61	1.57	4456	1982147	0.163
OWID_HIC		High income	2021-09-30	9	30	2021	98835176	212982	206182	1685841	3532	2667.86	81350.5	175.304	169.707	1387.6	2.907	2.196																			1558366786	837567256	726898066	20826466	6463081	5552457	128.27	68.94	59.83	1.71	4570	1927291	0.159
OWID_HIC		High income	2021-10-01	10	1	2021	99088009	252833	203024	1688647	2806	2609.86	81558.6	208.105	167.108	1389.91	2.31	2.148																			1563108299	838990683	729213016	21868651	4741513	5619515	128.66	69.06	60.02	1.8	4625	1868403	0.154
OWID_HIC		High income	2021-10-02	10	2	2021	99207018	119009	201300	1689835	1188	2605.71	81656.6	97.955	165.689	1390.89	0.978	2.145																			1565506709	839666663	730402785	22427662	2398410	5608610	128.86	69.11	60.12	1.85	4616	1825724	0.15
OWID_HIC		High income	2021-10-03	10	3	2021	99315859	108841	199301	1690646	811	2599.86	81746.1	89.586	164.044	1391.56	0.668	2.14																			1570122698	841385748	733069766	22796171	4615989	5526455	129.24	69.25	60.34	1.88	4549	1777306	0.146
OWID_HIC		High income	2021-10-04	10	4	2021	99560373	244514	196443	1693338	2692	2551.29	81947.4	201.258	161.691	1393.77	2.216	2.1																			1574981156	842823837	735354344	23727387	4858458	5374842	129.64	69.37	60.53	1.95	4424	1652508	0.136
OWID_HIC		High income	2021-10-05	10	5	2021	99749190	188817	193646	1696129	2791	2466.14	82102.8	155.414	159.388	1396.07	2.297	2.03																			1580725752	844357150	738337302	25022768	5744596	4899399	130.11	69.5	60.77	2.06	4033	1549372	0.128
OWID_HIC		High income	2021-10-06	10	6	2021	99973216	224026	193003	1699557	3428	2464	82287.2	184.394	158.859	1398.89	2.822	2.028																			1585476583	845648998	740690061	26167741	4750831	4796125	130.5	69.6	60.97	2.15	3948	1444006	0.119
OWID_HIC		High income	2021-10-07	10	7	2021	100182272	209056	192442	1702930	3373	2441.29	82459.3	172.072	158.398	1401.67	2.776	2.009																			1590496456	846940687	743384597	27281675	5019873	4589953	130.91	69.71	61.19	2.25	3778	1339062	0.11
OWID_HIC		High income	2021-10-08	10	8	2021	100410232	227960	188889	1705228	2298	2368.71	82646.9	187.632	155.473	1403.56	1.891	1.95																			1595046335	847865491	745954775	28403496	4549879	4562577	131.29	69.79	61.4	2.34	3755	1267830	0.104
OWID_HIC		High income	2021-10-09	10	9	2021	100531632	121400	189231	1706100	872	2323.57	82746.8	99.923	155.754	1404.28	0.718	1.913																			1597047747	848388217	746891205	29000531	2001412	4505863	131.45	69.83	61.48	2.39	3709	1245936	0.103
OWID_HIC		High income	2021-10-10	10	10	2021	100643027	111395	189595	1706833	733	2312.43	82838.5	91.688	156.055	1404.88	0.603	1.903																			1601230860	849843833	749367918	29375246	4183113	4444023	131.8	69.95	61.68	2.42	3658	1208298	0.099
OWID_HIC		High income	2021-10-11	10	11	2021	100836177	193150	182258	1708538	1705	2171.43	82997.5	158.98	150.015	1406.29	1.403	1.787																			1605641578	851166082	751805035	30145503	4410718	4380060	132.16	70.06	61.88	2.48	3605	1191749	0.098
OWID_HIC		High income	2021-10-12	10	12	2021	101048337	212160	185592	1711733	3195	2229.14	83172.1	174.627	152.76	1408.91	2.63	1.835																			1611092238	852580291	754754664	31189028	5450660	4338069	132.61	70.18	62.12	2.57	3571	1174734	0.097
OWID_HIC		High income	2021-10-13	10	13	2021	101283031	234694	187116	1715702	3969	2306.43	83365.3	193.175	154.014	1412.18	3.267	1.898																			1615882000	853859146	756921863	32606530	4789762	4343631	133	70.28	62.3	2.68	3575	1172878	0.097
OWID_HIC		High income	2021-10-14	10	14	2021	101488037	205006	186538	1718662	2960	2247.43	83534	168.739	153.538	1414.62	2.436	1.85																			1620293840	855157922	758927506	33811188	4411840	4256769	133.37	70.39	62.47	2.78	3504	1173891	0.097
OWID_HIC		High income	2021-10-15	10	15	2021	101717031	228994	186686	1721248	2586	2288.57	83722.5	188.483	153.659	1416.75	2.129	1.884																			1624665610	856310638	760960929	34979581	4371770	4231325	133.73	70.48	62.63	2.88	3483	1206450	0.099
OWID_HIC		High income	2021-10-16	10	16	2021	101854062	137031	188919	1722198	950	2299.71	83835.3	112.789	155.497	1417.53	0.782	1.893																			1626991174	856892016	762059873	35635443	2325564	4277632	133.92	70.53	62.72	2.93	3521	1214828	0.1
OWID_HIC		High income	2021-10-17	10	17	2021	101978597	124535	190796	1722990	792	2308.14	83937.8	102.504	157.043	1418.18	0.652	1.9																			1630802274	858323856	764193940	35989982	3811100	4224488	134.23	70.65	62.9	2.96	3477	1211432	0.1
OWID_HIC		High income	2021-10-18	10	18	2021	102198168	219571	194570	1725510	2520	2424.57	84118.5	180.727	160.149	1420.25	2.074	1.996																			1635580977	859600555	766364776	36966934	4778703	4277057	134.62	70.75	63.08	3.04	3520	1204925	0.099
OWID_HIC		High income	2021-10-19	10	19	2021	102411767	213599	194776	1728519	3009	2398	84294.4	175.812	160.318	1422.73	2.477	1.974																			1640340492	860867273	768716329	38124924	4759515	4178322	135.02	70.86	63.27	3.14	3439	1183855	0.097
OWID_HIC		High income	2021-10-20	10	20	2021	102651463	239696	195490	1732584	4065	2411.71	84491.7	197.292	160.907	1426.08	3.346	1.985																			1644735301	862002655	770696873	39421888	4394809	4121900	135.38	70.95	63.44	3.24	3393	1163358	0.096
OWID_HIC		High income	2021-10-21	10	21	2021	102881244	229781	199030	1735288	2704	2375.14	84680.8	189.131	163.82	1428.3	2.226	1.955																			1649414170	863058497	772703970	41058470	4678869	4160047	135.76	71.04	63.6	3.38	3424	1128654	0.093
OWID_HIC		High income	2021-10-22	10	22	2021	103124959	243715	201133	1737975	2687	2389.57	84881.4	200.6	165.551	1430.51	2.212	1.967																			1653882507	864090888	774568643	42699547	4468337	4173842	136.13	71.12	63.75	3.51	3435	1111464	0.091
OWID_HIC		High income	2021-10-23	10	23	2021	103272445	147486	202626	1739074	1099	2410.86	85002.8	121.395	166.78	1431.42	0.905	1.984																			1656929058	864738807	775857343	43724458	3046551	4276841	136.38	71.18	63.86	3.6	3520	1120970	0.092
OWID_HIC		High income	2021-10-24	10	24	2021	103397204	124759	202658	1739634	560	2377.71	85105.5	102.688	166.806	1431.88	0.461	1.957																			1660914052	866022218	777952428	44302440	3984994	4301683	136.71	71.28	64.03	3.65	3541	1099766	0.091
OWID_HIC		High income	2021-10-25	10	25	2021	103638365	241161	205742	1741781	2147	2324.43	85304	198.498	169.345	1433.65	1.767	1.913																			1666234348	867353960	780174943	46861682	5320296	4379053	137.15	71.39	64.22	3.86	3604	1107629	0.091
[truncated: 51 more rows]
[truncated: 23 more columns]
